# Supplementary material for: Dynamics of dendritic cell maturation are identified through a novel filtering strategy applied to biological time-course microarray replicates
Source: BMC Immunol. 2010 Aug 3;11:41. doi: 10.1186/1471-2172-11-41 (PMC2928180; doi:10.1186/1471-2172-11-41)
Supplement: Additional file 4 — Supplementary tables 1 and 2. MS Excel workbook containing 2 tables of SLR expression values and cluster assignments for the 2-fold and 4-fold consensus clusters discussed in this manuscript. [file 1471-2172-11-41-S4.XLS]

## Sheet: Table Descriptions
Supplementary Table 1: Consensus clusters for the 4-fold filtered genes list of 395 genes. Also includes the SLR values from both experiments for each gene.
Supplementary Table 2: Consensus clusters for the 2-fold filtered genes list of 2142 genes. Also includes the SLR values from both experiments for each gene and the Phase Assignment for the first 42 consensus clusters as referenced in the legend of Figure 4 in the main manuscript text.

## Sheet: Supplementary Table 1
Note: Grey column (1hr time point) was not used to create consensus clusters, it is just being reported.
		Experiment 1					Experiment 2
GeneID	ConsensusCluster#	1hr SLR	3hr SLR	6hr SLR	12hr SLR	24hr SLR	1hr SLR	3hr SLR	6hr SLR	12hr SLR	24hr SLR	Gene Symbol	Gene Title
1416221_at	1	-0.2	0.2	0.2	2.3	2.6	-0.1	0.1	0.1	2.1	2.1	Fstl1	follistatin-like 1
1417516_at	1	-0.1	-0.6	0.6	2.1	3.4	0	-0.5	0	1.7	3.1	Ddit3	DNA-damage inducible transcript 3
1418536_at	1	0.6	0.5	1	2.4	3.6	-0.1	0.3	0.5	2.6	3.8	LOC630509 /// LOC674192	similar to H-2 class I histocompatibility antigen, Q7 alpha chain precursor (QA-2 antigen) /// region containing histocompatibility 2, Q region locus 9; histocompatibility 2, Q region locus 7
1418686_at	1	0	0.6	1.6	2	2.5	0	0.1	2	2.5	3.2	Oas1c	2'-5' oligoadenylate synthetase 1C
1419297_at	1	0	0.3	0.8	2.1	2.8	-0.3	0.1	0.7	2.2	3.1	H2-Oa	histocompatibility 2, O region alpha locus
1419482_at	1	-0.2	-0.6	0.4	1.2	2.5	0	-0.3	0.6	1.4	2	C3ar1	complement component 3a receptor 1
1419598_at	1	0	0.1	1	1.8	2	-0.3	0.2	1	2.3	2.5	Ms4a6d	membrane-spanning 4-domains, subfamily A, member 6D
1419599_s_at	1	0	0.2	1.1	1.9	2.1	0	0.2	1	2.4	2.5	Ms4a11	membrane-spanning 4-domains, subfamily A, member 11
1421031_a_at	1	0	-0.7	-0.2	1.4	3.3	0	-0.7	0.2	1.6	2.5	2310016C08Rik	RIKEN cDNA 2310016C08 gene
1421217_a_at	1	-0.1	0.5	1.5	2	2.1	0.1	0.6	1.4	2.3	2.2	Lgals9	lectin, galactose binding, soluble 9
1423066_at	1	-0.3	-0.2	0.5	1.1	2.2	0.1	-0.1	0.3	1.4	2.1	Dnmt3a	DNA methyltransferase 3A
1424976_at	1	0.5	0.2	0.7	1.6	3	0.4	0.6	1.1	1.7	2.5	Rhov	ras homolog gene family, member V
1425239_at	1	-0.3	-0.3	0.7	2	1.9	-0.1	0.1	0.5	1.9	2.1	Setd4	SET domain containing 4
1425294_at	1	-0.2	-0.2	1.3	2.4	1.4	0	0.1	1	2	1.7	Slamf8	SLAM family member 8
1425400_a_at	1	-0.1	-0.7	0.2	1.8	2.2	0.3	-0.4	0.7	1.8	2.6	Cited4	Cbp/p300-interacting transactivator, with Glu/Asp-rich carboxy-terminal domain, 4
1425548_a_at	1	0	0.2	0.4	1.4	2.7	-0.4	0	0.3	1.3	2.5	Lst1	leukocyte specific transcript 1
1426146_a_at	1	0	0.4	1.1	1.9	2.6	-0.2	0.3	1	2.4	2.3	Chpt1	choline phosphotransferase 1
1426540_at	1	0.3	0.6	1.1	2.1	2.4	0.1	0.3	1.2	2.7	2	Endod1	endonuclease domain containing 1
1426542_at	1	0.1	1	0.3	2.1	2	-0.5	0.5	1.2	2.9	2.3	Endod1	endonuclease domain containing 1
1428104_at	1	0.1	0.3	1.1	2.4	2.4	0	0.2	0.3	1.5	2.2	Tpx2	TPX2, microtubule-associated protein homolog (Xenopus laevis)
1428279_a_at	1	-0.1	0.2	0.5	1.4	2.4	-0.2	0.3	0.5	1.7	2.2	Atxn7l4	ataxin 7-like 4
1430295_at	1	0	0.1	0.5	1.5	2	0.1	0.1	0.4	1.8	3	Gna13	guanine nucleotide binding protein, alpha 13
1433796_at	1	0	0.7	1.3	2.3	2.2	-0.3	0.3	1.2	2.7	2.1	Endod1	endonuclease domain containing 1
1433930_at	1	-0.1	0.1	1.1	2	2	-0.2	0	0.9	2.5	2	Hpse	Heparanase
1435446_a_at	1	-0.1	0.1	1	1.7	2.4	-0.1	0.2	1.1	2.2	2.4	Chpt1	choline phosphotransferase 1
1437989_at	1	-0.1	0	0.6	1.2	2.1	-0.2	-0.1	0.4	1.5	2.7	Pde8b	phosphodiesterase 8B
1439747_at	1	-0.1	0.4	0.4	2	1.7	0.5	0.6	1	2.4	2	Ptges	prostaglandin E synthase
1440451_at	1	0.4	0.3	0.5	1.4	2.1	0.3	0.6	0.8	2.1	2.4	D730048J04Rik	RIKEN cDNA D730048J04 gene
1440938_at	1	-0.3	0.5	1.6	2.4	2.5	0.5	0.6	1.5	2.2	2.3	Treml2	triggering receptor expressed on myeloid cells-like 2
1448183_a_at	1	0	-0.1	0.9	2.1	1.2	0.2	0.3	0.9	2.6	1.3	Hif1a	hypoxia inducible factor 1, alpha subunit
1448259_at	1	0.2	-0.5	0.8	2	2.5	0.1	0.1	0.3	2	2.1	Fstl1	follistatin-like 1
1448380_at	1	-0.1	0.4	1.3	2	2.4	0.1	0.5	1.5	2.6	2.8	Lgals3bp	lectin, galactoside-binding, soluble, 3 binding protein
1448632_at	1	0	0.4	1.3	2.1	2	0	0.2	1	1.9	2	Psmb10	proteasome (prosome, macropain) subunit, beta type 10
1449124_at	1	-0.3	-0.2	1	2.9	2.8	0.1	-0.2	1	2.7	3.3	Rgl1	ral guanine nucleotide dissociation stimulator,-like 1
1449839_at	1	-0.2	0.2	1.3	2.2	1.9	0.1	0.2	0.9	2	1.4	---	---
1451054_at	1	0.1	-0.1	0.4	1.7	3.6	0.1	0.4	-0.3	1.7	3	Orm1	orosomucoid 1
1452329_at	1	0.1	0.3	1.2	2.3	2.6	-0.1	0.2	1.1	1.6	2.8	Plekhn1	pleckstrin homology domain containing, family N member 1
1453313_at	1	-0.5	0.1	1.4	2	2.1	1.3	0.3	1.7	2.9	2.7	Sesn3	sestrin 3
1453355_at	1	0.2	-0.1	0.6	1.7	2.6	-0.1	0	0.5	1.6	2.8	Wnk2	WNK lysine deficient protein kinase 2
1455424_at	1	-0.1	-0.1	0.8	2	2.2	0.1	0.1	0.9	2.3	3.4	Wnk2	WNK lysine deficient protein kinase 2
1460268_at	1	-0.8	-0.1	0.9	2.7	2.8	0.7	-0.1	1.1	3.1	2.6	---	---
1460307_at	1	0	0	1.2	2.2	1.9	-0.2	0.1	0.8	1.9	2.2	Akt3	thymoma viral proto-oncogene 3
1417057_a_at	2	0.1	-0.5	-1.3	-2	-1.4	0	-0.3	-0.9	-2	-1.1	Ppid /// Lamp3 /// LOC671770	peptidylprolyl isomerase D (cyclophilin D) /// lysosomal-associated membrane protein 3 /// similar to peptidylprolyl isomerase D
1418226_at	2	0	-0.1	-0.8	-2.1	-1	-0.1	-0.1	-1	-2	-1.6	Orc2l	origin recognition complex, subunit 2-like (S. cerevisiae)
1418715_at	2	0.1	-0.7	-0.9	-2.3	-1.3	0.1	-0.2	-0.6	-2.3	-1.8	Pank1	pantothenate kinase 1
1419943_s_at	2	0.1	0.3	-0.5	-2.9	-1.1	0.1	-0.2	0.3	-2.7	-0.8	Ccnb1	cyclin B1
1420497_a_at	2	0.2	-0.4	-1.5	-2.3	-1.1	-0.1	-0.3	-1	-2.9	-1.9	Cebpz	CCAAT/enhancer binding protein zeta
1423850_at	2	0	-0.3	-1.1	-2	-1.3	0.2	-0.1	-0.7	-2.2	-1.5	Nsun2	NOL1/NOP2/Sun domain family 2
1424001_at	2	-0.1	-0.8	-1.8	-2.1	-0.8	-0.1	-0.6	-1.3	-2.3	-0.4	Mki67ip	Mki67 (FHA domain) interacting nucleolar phosphoprotein
1424436_at	2	-0.1	-0.3	-1.2	-2.2	-0.8	0.2	-0.1	-0.7	-2.4	-1.7	Gart	phosphoribosylglycinamide formyltransferase
1424522_at	2	0	-0.3	-1.4	-2	-1.5	0.1	-0.5	-1.2	-2.3	-1.8	Heatr1	HEAT repeat containing 1
1425362_at	2	-0.8	-2.2	-2.3	-2.6	-1	-0.7	-1	-1.9	-2.1	-0.7	Hrbl	HIV-1 Rev binding protein-like
1426290_at	2	0	-0.5	-1.3	-2.4	-1.6	0.1	-0.3	-0.8	-2.2	-1.1	Dimt1	DIM1 dimethyladenosine transferase 1-like (S. cerevisiae)
1427439_s_at	2	0	-0.4	-1.2	-2.2	-0.7	0.3	-0.1	-0.8	-2.1	-1.5	Prmt5	protein arginine N-methyltransferase 5
1427997_at	2	-0.1	-0.7	-1.6	-2.6	-1.1	-0.1	-0.5	-1.4	-2.4	-1.3	1110007M04Rik	RIKEN cDNA 1110007M04 gene
1430134_a_at	2	-0.3	-0.4	-1.1	-2.1	-0.4	-0.2	-0.3	-1	-2	-1	Yars2	tyrosyl-tRNA synthetase 2 (mitochondrial)
1432164_a_at	2	0	-0.3	-1	-2.3	-1.2	0	-0.2	-0.8	-2.2	-1.8	Gcsh /// LOC674321	glycine cleavage system protein H (aminomethyl carrier) /// similar to Glycine cleavage system H protein, mitochondrial precursor
1433646_at	2	0.1	-0.3	-0.5	-2.2	-0.4	0	-0.1	-0.8	-2.1	-0.8	Mrps27	mitochondrial ribosomal protein S27
1433839_at	2	0	-0.1	-1.1	-2.3	-1.3	0.2	-0.2	-0.7	-2	-1.3	Nars2	asparaginyl-tRNA synthetase 2 (mitochondrial)(putative)
1434071_a_at	2	0.2	-0.5	-1.7	-2.3	-0.2	0	-0.8	-1.1	-2.2	-0.5	Pelo	pelota homolog (Drosophila)
1434958_at	2	-0.3	-0.4	-1.9	-2	-1.4	0.2	-0.1	-1.1	-2.7	-2	Sacs	sacsin
1435252_at	2	-0.4	-0.4	-1.3	-2	-1.3	-0.4	-0.4	-0.8	-2.8	-1.8	B3galt6	UDP-Gal:betaGal beta 1,3-galactosyltransferase, polypeptide 6
1435860_at	2	0.5	-0.1	-1.1	-2.4	-1.3	0.1	-0.9	-1.1	-2.5	-1.1	Slc5a6	solute carrier family 5 (sodium-dependent vitamin transporter), member 6
1436181_at	2	-0.2	-0.6	-1.4	-2.3	-1.5	-0.1	-0.6	-1.1	-3	-2	Ddef2	development and differentiation enhancing factor 2
1438496_a_at	2	0.2	-0.7	-1.1	-2.1	-1.2	-0.3	-1.2	-1	-2.3	-2	6330505F04Rik	RIKEN cDNA 6330505F04 gene
1448274_at	2	-0.2	-0.3	-0.9	-2.1	-1.6	-0.1	-0.3	-0.8	-2.2	-1.4	C1qbp	complement component 1, q subcomponent binding protein
1448604_at	2	-0.1	-0.7	-1.7	-2.9	-1.5	0	-0.2	-0.9	-2.1	-1.1	Uck2	uridine-cytidine kinase 2
1449628_s_at	2	-0.1	-0.3	-1.2	-2.7	-1.6	-0.2	-0.4	-1	-2.4	-2	Stard7	START domain containing 7
1450854_at	2	-0.3	-0.4	-1.5	-2.8	-1.4	-0.2	-0.2	-1.1	-2.9	-1.9	Pa2g4	proliferation-associated 2G4
1451164_a_at	2	-0.2	-0.6	-1.7	-2.2	-1.1	0.1	-0.3	-1.4	-2.1	-1.5	Mrps18b	mitochondrial ribosomal protein S18B
1451190_a_at	2	0	-0.2	-1.3	-2.5	0	-0.3	0.1	-0.7	-2.1	-1	Sbk1	SH3-binding kinase 1
1452012_a_at	2	-0.2	-0.6	-1	-2	-1	0.1	-0.2	-0.9	-2.2	-1.5	Exosc1	exosome component 1
1452630_at	2	0.4	-0.2	-0.3	-2.6	-0.8	0.1	-0.7	-0.7	-3	-1.7	Treml1	triggering receptor expressed on myeloid cells-like 1
1453380_a_at	2	-0.2	-1.1	-0.7	-2.2	-1.1	-0.1	-0.5	-0.7	-2	-1.2	Xrcc6bp1	XRCC6 binding protein 1
1454787_at	2	-0.2	-0.4	-1.5	-2.1	-0.2	-0.3	-0.5	-1	-2	-1.1	Zdhhc9	zinc finger, DHHC domain containing 9
1455600_at	2	0.2	-0.4	-1.3	-2.1	-1.2	-0.1	-0.3	-1.4	-3	-1.9	Rps3	ribosomal protein S3
1456542_s_at	2	0	-0.6	-1.3	-2.4	-0.9	-0.3	-0.5	-1.2	-2.1	-1.2	Qrsl1	glutaminyl-tRNA synthase (glutamine-hydrolyzing)-like 1
1417292_at	3	0	3.5	4.8	4.8	4.5	0.1	3.3	4.6	4.8	4	Ifi47	interferon gamma inducible protein 47
1418126_at	3	1.2	3.8	4.4	4.4	4.5	-0.1	3.9	4.6	5.4	4.9	Ccl5	chemokine (C-C motif) ligand 5
1418392_a_at	3	0.1	2.7	3.6	4.1	4.1	-0.5	2.2	3.9	4.6	4.6	Gbp4	guanylate nucleotide binding protein 4
1418612_at	3	0.1	3.7	5.1	5.9	6.5	-0.4	3.1	4.6	5.5	5.5	Slfn1	schlafen 1
1418825_at	3	-0.1	3.6	4	4.5	4.5	-0.3	3.1	3.7	4.3	4.3	Irgm	immunity-related GTPase family, M
1419603_at	3	0.2	3.3	4.3	4.9	4.5	-0.5	3	4.5	5.2	5.4	LOC672547	similar to Interferon-activatable protein 204 (Ifi-204) (Interferon-inducible protein p204)
1420768_a_at	3	-0.1	2.2	4.6	4.5	4	-0.1	2.2	4.4	4.8	4.6	D11Lgp2e	DNA segment, Chr 11, Lothar Hennighausen 2, expressed
1421911_at	3	0.1	3.2	4	4	4.5	-0.2	3	4.2	4.6	4.2	Stat2	signal transducer and activator of transcription 2
1425119_at	3	0.2	4	4	5.2	5.5	-0.2	3.6	4.2	4.4	5.2	---	---
1425374_at	3	0.2	2.1	4.2	5.3	5.8	-0.4	2.5	4.8	6	6	Oas3	2'-5' oligoadenylate synthetase 3
1426276_at	3	1.2	4.3	5	5.2	3.9	0.5	3.6	4.5	5.1	4.1	Ifih1	interferon induced with helicase C domain 1
1426906_at	3	0.7	3.2	3.6	4	3.6	0.2	2.8	3.7	4.5	4.6	Ifi203	interferon activated gene 203
1432026_a_at	3	-0.1	2.8	4.5	4.9	4.6	0.4	2.1	4.3	5	4.6	Herc5	hect domain and RLD 5
1435330_at	3	0.3	3.2	4.5	4.6	4.7	0.1	2.7	4.3	4.9	4.7	---	---
1435331_at	3	0.2	3.6	4.5	5.1	4.8	0	3.2	4.7	5.5	5.6	AI447904	expressed sequence AI447904
1435665_at	3	0.2	2.6	4.1	4.3	3.7	-0.1	2.2	3.9	4	3.3	AI451617	expressed sequence AI451617
1436562_at	3	0	2.5	4	4.1	3.8	-0.1	2.3	3.7	4.1	3.6	Ddx58	DEAD (Asp-Glu-Ala-Asp) box polypeptide 58
1438037_at	3	0	2.4	4.5	5.2	4.9	0.2	1.5	4	4.8	4.4	Herc5	hect domain and RLD 5
1438868_at	3	0	3	4.7	5.5	5.5	-0.3	2.3	3.9	5.1	5.3	D14Ertd668e	DNA segment, Chr 14, ERATO Doi 668, expressed
1439831_at	3	0.2	3.6	5	5.7	5.2	0	3.5	4.9	6	5.2	LOC240327	Hypothetical LOC240327
1443698_at	3	-0.1	3	4.1	4.9	5	0	3	4.4	5.5	5.9	Fbxo39	F-box protein 39
1448775_at	3	0.7	3.9	4.9	5.1	5.2	-0.1	3	4.6	4.9	4.3	Ifi203	interferon activated gene 203
1450322_s_at	3	-0.2	2.5	3.7	5.5	6.2	1	2.3	3.5	5.1	5.8	Slfn3 /// Slfn4	schlafen 3 /// schlafen 4
1450403_at	3	0	2.8	3.5	3.9	4	0.1	2.6	3.5	4.1	3.6	Stat2	signal transducer and activator of transcription 2
1450672_a_at	3	0.6	2.8	3.3	3.9	3.7	0.9	2.9	3.4	4	4.1	Trex1	three prime repair exonuclease 1
1452231_x_at	3	0.7	3	3.5	3.8	3.5	0.2	2.9	3.8	4.5	4.4	Ifi203	interferon activated gene 203
1453757_at	3	0.1	2.3	5	5.8	5.5	-0.1	1.6	4.4	5.4	4.9	Herc5	hect domain and RLD 5
1456288_at	3	0.4	3.9	4.9	5	4.3	-0.1	2.7	4.6	4.8	3.7	Slfn5	schlafen 5
1458458_at	3	0.1	3	4.6	4.5	3.3	0.5	2.5	4.5	4.6	3.5	Slfn5	schlafen 5
1416016_at	4	-0.1	1.7	2.8	3.4	3.2	-0.1	1.4	2.7	3.2	3.2	Tap1	transporter 1, ATP-binding cassette, sub-family B (MDR/TAP)
1416380_at	4	-0.3	0.8	2.3	3.7	3.6	-0.3	0.8	1.8	3.7	2.9	Mov10	Moloney leukemia virus 10
1417172_at	4	-0.3	1.3	2.7	3.4	3.3	-0.3	1.2	2.2	3.3	3.4	Ube2l6	ubiquitin-conjugating enzyme E2L 6
1419202_at	4	0.1	0.8	2	3.5	4.2	-0.2	0.4	1.5	4	4.8	Cst7	cystatin F (leukocystatin)
1424354_at	4	-0.6	1.6	2.2	2.9	3.8	-0.4	1.2	1.7	2.5	3.4	1110007F12Rik	RIKEN cDNA 1110007F12 gene
1424775_at	4	0.1	1.5	2.5	3.1	2.9	0.1	1.1	2.6	3.6	3.5	Oas1a	2'-5' oligoadenylate synthetase 1A
1424921_at	4	-0.2	0.2	1.7	2.9	3.5	-0.1	0.6	2	3.4	4	Brd4 /// Bst2	bromodomain containing 4 /// bone marrow stromal cell antigen 2
1426278_at	4	0.4	0.4	1.5	3.1	4	-0.2	0.3	1.6	3.7	4.7	Ifi27	interferon, alpha-inducible protein 27
1429184_at	4	0	2.3	2.9	3.2	3.2	0	2	3.1	3.3	2.7	Gvin1	GTPase, very large interferon inducible 1
1432339_at	4	0.4	0.9	1.1	2.8	3.9	0.7	1.1	1.4	3.7	3.5	4933432I03Rik	RIKEN cDNA 4933432I03 gene
1449379_at	4	0.2	0.7	2.7	3.5	4	0.1	0.7	2.5	3.2	3.2	Kdr	kinase insert domain protein receptor
1449591_at	4	0.4	1.6	2.8	3.5	3	0.1	1.2	2.3	3.5	3.8	Casp4	caspase 4, apoptosis-related cysteine peptidase
1449875_s_at	4	0.1	1	1.9	2.9	3.3	0.1	0.8	1.9	3.2	3.5	H2-T22 /// H2-T9	histocompatibility 2, T region locus 22 /// histocompatibility 2, T region locus 9
1450034_at	4	-0.3	1.5	3	3.4	3.4	0.2	1.4	3	3.3	2.9	Stat1	signal transducer and activator of transcription 1
1450424_a_at	4	0	0.5	1.7	3.1	4.6	0.1	0.1	1.1	3.2	4.1	Il18bp	interleukin 18 binding protein
1451644_a_at	4	0.7	1.1	2.1	3	4.9	0.8	1.5	1.6	3	4.2	H2-Q1 /// 0610037M15Rik	histocompatibility 2, Q region locus 1 /// RIKEN cDNA 0610037M15 gene
1451821_a_at	4	0.1	1	2.6	3	3.2	0.4	1	2.8	3.4	3.5	Sp100	nuclear antigen Sp100
1451860_a_at	4	0	1.8	3	3.3	3.1	-0.1	1.5	3.1	3.4	2.8	Trim30	tripartite motif protein 30
1452087_at	4	-0.1	0.9	2.6	3.3	3.2	-0.1	0.4	2.1	3.2	3.3	Epsti1	epithelial stromal interaction 1 (breast)
1452178_at	4	0.1	1.6	2.9	3.3	3.7	-0.1	1.2	2.4	3	3.3	Plec1 /// LOC671535	plectin 1 /// similar to poly (ADP-ribose) polymerase family, member 10
1452352_at	4	0	1.1	1.6	3.4	2.9	0	0.9	1.8	3.7	4	Ctla2b	cytotoxic T lymphocyte-associated protein 2 beta
1453228_at	4	0.6	2.6	2.7	3.8	3.1	0.1	1.7	2.2	3.3	3.1	Stx11	syntaxin 11
1453472_a_at	4	0	0.8	2	3	2.9	0.2	0.7	1.9	3.7	3.9	Slamf7	SLAM family member 7
1454169_a_at	4	0	0.6	2.7	3.5	3.2	0	0.5	2.3	3.5	3.7	Epsti1	epithelial stromal interaction 1 (breast)
1454733_at	4	0.1	1.8	3	3.9	2.2	0.6	1.7	2.3	3.3	2.8	Card4	caspase recruitment domain 4
1456494_a_at	4	0	2.2	3.6	3.6	3.5	-0.2	1.5	2.9	3.3	3	Trim30 /// AI451617	tripartite motif protein 30 /// expressed sequence AI451617
1456635_at	4	0.1	1.2	1.6	2.6	4	0.3	1.2	1.6	3.2	3.9	---	---
1417470_at	5	0	0.9	2	2.3	1.7	-0.2	0.5	1.6	2.3	2.2	Apobec3	apolipoprotein B editing complex 3
1417932_at	5	0	0.6	1.4	2.3	1.7	-0.3	0.3	1.4	2.7	2.4	Il18	interleukin 18
1418131_at	5	0	0.6	1.8	2.2	2	0.2	0.4	1.4	2.3	2.2	Samhd1	SAM domain and HD domain, 1
1420499_at	5	0.1	0.8	1.5	2	1.5	0	0.6	1.4	2.3	2.1	Gch1	GTP cyclohydrolase 1
1420505_a_at	5	-0.1	0.1	1.9	2.5	1.8	-0.1	0	1.2	2.1	1.6	Stxbp1	syntaxin binding protein 1
1421307_at	5	0.1	0.7	1.7	2.7	2	-0.2	0.3	1.1	2.5	2.7	Car13	carbonic anhydrase 13
1421308_at	5	0	0.6	1.5	2.4	1.3	0	0.4	1.1	2.2	1.9	Car13	carbonic anhydrase 13
1424105_a_at	5	0	0.7	1.9	2.4	1.7	0	0.5	1.5	2.5	2.3	Pttg1	pituitary tumor-transforming 1
1425994_a_at	5	0.6	0.7	1.8	2.4	1.7	0.7	0.4	1.2	1.9	2	Asah2	N-acylsphingosine amidohydrolase 2
1426165_a_at	5	0.1	0.3	1.8	2.6	2	0.3	0.6	1.3	2.4	1.7	Casp3	caspase 3
1426410_at	5	-0.1	0.3	1.4	2.2	0.9	0	0.4	1.2	2.5	2.1	Pdk3	pyruvate dehydrogenase kinase, isoenzyme 3
1426543_x_at	5	-0.1	0.8	1.6	2.8	2.4	-0.4	0.2	0.9	2.5	2.3	Endod1	endonuclease domain containing 1
1426711_at	5	-0.2	0.7	1.4	2.3	1.7	-0.1	0.3	1.2	2.2	1.5	Tmco3	transmembrane and coiled-coil domains 3
1429387_at	5	0.6	1.2	1.5	2.9	2.4	0.7	0.7	1.5	2.4	2.7	Grap	GRB2-related adaptor protein
1429570_at	5	-0.1	0.7	1.9	2.7	2.5	0.1	0.4	1.5	2.6	2.6	Mlkl	mixed lineage kinase domain-like
1430148_at	5	0	0.8	1.9	2.3	2.4	-0.1	0.5	1.3	2	2	Rab19	RAB19, member RAS oncogene family
1455704_at	5	-0.4	0.5	1.5	2.8	1.5	-0.4	0.5	1.4	2.5	2.1	Xkr8	X Kell blood group precursor related family member 8 homolog
1460203_at	5	-0.3	-0.1	2.3	2.9	1.2	0.3	0	1.2	2.3	0.7	Itpr1	inositol 1,4,5-triphosphate receptor 1
1419397_at	6	-0.2	0	-0.2	-2	-1.9	0	0.1	-0.1	-1	-2	Pola1	polymerase (DNA directed), alpha 1
1424650_at	6	-0.2	-0.4	-1.3	-1.1	-2.9	0.1	0.1	-0.3	-0.7	-3.3	Pdia5	protein disulfide isomerase associated 5
1426737_at	6	-0.2	-0.2	-0.4	-0.6	-2	0	0	-0.3	-0.9	-2.3	Gspt1	G1 to S phase transition 1
1427441_a_at	6	-0.1	-0.3	-0.7	-1.6	-2.1	0.1	-0.2	-0.1	-1	-2.5	Suclg2	succinate-Coenzyme A ligase, GDP-forming, beta subunit
1429234_s_at	6	-0.1	-0.1	-0.4	-1.2	-2	-0.1	-0.1	-0.2	-0.8	-2	39336	septin 11
1434286_at	6	-0.3	0.3	-1.1	-1.1	-2.2	0.3	0.3	-0.6	-1.3	-2.3	Trps1	trichorhinophalangeal syndrome I (human)
1434413_at	6	-0.2	-0.1	-0.3	-0.7	-2.2	-0.1	0	-0.3	-1.4	-3	---	---
1437111_at	6	0.5	-0.2	-0.3	-0.7	-2.3	0.9	0.2	0.1	-0.9	-2.1	Zc3h12c	zinc finger CCCH type containing 12C
1437401_at	6	0	-0.1	-0.2	-0.9	-2.2	0.1	0	-0.4	-1.5	-3	---	---
1444531_at	6	0.6	0.7	0	-0.8	-4.8	0.1	0.3	-0.2	-1	-3.6	Sod2	Superoxide dismutase 2, mitochondrial
1445522_at	6	-0.5	-0.7	-0.7	-2	-2.9	0.6	0.2	-0.3	-1.4	-2.9	Atp8b4	ATPase, class I, type 8B, member 4
1448627_s_at	6	-0.1	-0.2	-0.6	-2.1	-2.3	0	0.2	0	-1.4	-2.3	Pbk	PDZ binding kinase
1450037_at	6	-0.2	-0.5	-0.7	-1.2	-2.2	0	0	0.1	-0.7	-2.9	Usp9x	ubiquitin specific peptidase 9, X chromosome
1450884_at	6	-0.1	-0.1	-0.5	-0.8	-2	0.1	0	-0.4	-0.9	-2	Cd36	CD36 antigen
1454816_at	6	0	-0.2	-0.9	-1.4	-2.1	0	0.2	-0.1	-0.5	-2.3	Rp2h	retinitis pigmentosa 2 homolog (human)
1457644_s_at	6	2.8	0.6	-0.2	-0.6	-1.8	2.7	0.6	0.1	-0.2	-1	Cxcl1	chemokine (C-X-C motif) ligand 1
1418191_at	7	0.4	5.1	6.2	6.8	6.6	0.3	5	6.3	7.1	6.9	Usp18	ubiquitin specific peptidase 18
1419042_at	7	0.2	4.2	6.4	7.7	7.1	2.7	4.4	6.4	8.4	7.9	Iigp1	interferon inducible GTPase 1
1419569_a_at	7	0.1	3.3	5.7	7.3	7.4	-0.5	2.5	5	7.4	8.1	Isg20	interferon-stimulated protein
1419604_at	7	1.3	3.7	6.2	6.6	6.2	0.5	3.6	6	7.1	6.9	Zbp1	Z-DNA binding protein 1
1421008_at	7	1.4	7.4	8	8.2	8.1	-0.4	6.8	7.8	8.6	8.2	Rsad2	radical S-adenosyl methionine domain containing 2
1421009_at	7	2.2	7.9	8.4	8.6	8.5	0.4	7.5	8.3	8.8	8.6	Rsad2	radical S-adenosyl methionine domain containing 2
1422095_a_at	7	-1.2	6.6	7.6	8	7.8	1	6.7	8.2	9	8.3	Tyki	thymidylate kinase family LPS-inducible member
1424339_at	7	1.7	6.4	7.3	7.6	7.6	0.3	5.8	7.2	8	7.4	Oasl1	2'-5' oligoadenylate synthetase-like 1
1431591_s_at	7	1.7	4.4	5.6	6.3	6.3	0.9	4.3	5.6	6.7	6.5	LOC677168	hypothetical protein LOC677168
1436058_at	7	1.5	6.9	7.4	7.5	7.4	0.2	7.2	7.9	8.3	7.7	Rsad2	radical S-adenosyl methionine domain containing 2
1444405_at	7	0.6	3.9	5.7	6.7	6.6	-1.2	4.2	5.7	7.4	7.6	E430029J22Rik	RIKEN cDNA E430029J22 gene
1449009_at	7	-2.6	5.6	7.4	8.2	8.3	0.1	4.6	6.8	8.5	7.8	Tgtp	T-cell specific GTPase
1450484_a_at	7	0.7	7.2	7.9	8.4	8.1	-0.2	6.7	7.7	8.4	7.2	Tyki	thymidylate kinase family LPS-inducible member
1450783_at	7	2.2	7.4	8	8.1	7.9	1.2	7.2	7.9	8.3	7.4	---	---
1417823_at	8	-0.8	-0.1	-0.2	-4.5	-5.2	0.1	-0.1	-0.6	-4.6	-4.6	Gcat	glycine C-acetyltransferase (2-amino-3-ketobutyrate-coenzyme A ligase)
1421260_a_at	8	-0.3	-0.7	-2.2	-3.8	-3.2	-0.1	-0.4	-1.5	-3.8	-2.9	Srm	spermidine synthase
1425745_a_at	8	0	-0.4	-1.8	-4.2	-2	0.4	-0.7	-1.5	-4.8	-2	Tacc2	transforming, acidic coiled-coil containing protein 2
1428550_at	8	0	-1	-2.5	-4.8	-1.5	-0.5	-0.6	-1.5	-4.4	-2.1	1810015A11Rik	RIKEN cDNA 1810015A11 gene
1435939_s_at	8	0	-0.4	-2.1	-3.8	-3.1	0.1	0.3	-1	-4	-3	AI987662	expressed sequence AI987662
1436614_at	8	-0.1	-1	-1.9	-3.6	-2.6	0.1	-0.4	-1.2	-3.2	-2.7	AI843639	expressed sequence AI843639
1436777_at	8	0.1	-0.7	-0.7	-4.7	-1.9	-0.5	-0.3	-0.5	-5.4	-1.6	---	---
1438016_at	8	-0.1	-0.3	-2.3	-3.7	-2.5	0.1	-0.3	-1.6	-4.2	-2.8	BC068171	cDNA sequence BC068171
1441788_s_at	8	0	-0.4	-2.9	-4	-3.7	-0.7	-0.4	-2.2	-4	-4	BC068171	cDNA sequence BC068171
1443969_at	8	-1.2	-3.1	-1.9	-3.6	-1.6	-3	-3.5	-2.2	-4	-2	Irs2	insulin receptor substrate 2
1448261_at	8	-0.3	-0.5	-1.9	-4.2	-4.5	-0.2	-0.5	-1.2	-3.4	-4.1	Cdh1	cadherin 1
1448472_at	8	-0.2	-0.4	-0.9	-4.1	-2	-0.5	-0.6	-0.3	-4.3	-3.1	Vars2	valyl-tRNA synthetase 2
1449155_at	8	-0.4	-0.5	-3.1	-4.9	-4.2	-0.2	-0.5	-3.5	-5.3	-4.4	Polr3g	polymerase (RNA) III (DNA directed) polypeptide G
1456541_x_at	8	0	-0.6	-2.1	-3.4	-2.5	0.2	-0.5	-1.6	-3.2	-2.9	Atad3a	ATPase family, AAA domain containing 3A
1415945_at	9	0	0	-0.6	-1.5	-2	-0.1	-0.1	-0.9	-2.2	-2.5	Mcm5	minichromosome maintenance deficient 5, cell division cycle 46 (S. cerevisiae)
1416151_at	9	-0.1	-0.3	-0.5	-1.3	-2.3	0.1	-0.1	-0.5	-2	-2.6	Sfrs3	splicing factor, arginine/serine-rich 3 (SRp20)
1422768_at	9	-0.1	0	-1	-1.8	-2.3	0	0	-0.8	-2.1	-2.2	Syncrip	synaptotagmin binding, cytoplasmic RNA interacting protein
1429297_at	9	-0.1	-0.2	-0.4	-1.8	-2.5	-0.3	-0.2	-0.8	-2.3	-2.3	Serpinb12	serine (or cysteine) peptidase inhibitor, clade B (ovalbumin), member 12
1436808_x_at	9	-0.1	0	-0.6	-1.7	-2.6	0.2	0.1	-0.8	-1.9	-2.4	Mcm5	minichromosome maintenance deficient 5, cell division cycle 46 (S. cerevisiae)
1437848_x_at	9	0	-0.2	-1.2	-1.3	-2.1	0	-0.1	-0.8	-2.2	-2.3	Adpgk	ADP-dependent glucokinase
1444426_at	9	-0.2	-0.5	-0.2	-0.4	-2	0	-0.9	-0.7	-1.3	-2.3	F730031O20Rik	RIKEN cDNA F730031O20 gene
1449439_at	9	0.3	0.2	-0.1	-0.8	-2.1	0.2	-0.5	-0.5	-1.5	-2.5	Klf7	Kruppel-like factor 7 (ubiquitous)
1450070_s_at	9	-0.2	-0.5	-0.9	-1.6	-2.3	-0.1	-0.4	-0.7	-1.6	-2.2	Pak1	p21 (CDKN1A)-activated kinase 1
1453055_at	9	0.4	0.6	0	-1.2	-2.3	0.5	0.1	-0.6	-1.9	-2.7	Sema6d	sema domain, transmembrane domain (TM), and cytoplasmic domain, (semaphorin) 6D
1454993_a_at	9	0	0.1	-0.1	-1.4	-2.5	-0.1	0.1	-0.2	-2	-2.8	Sfrs3	splicing factor, arginine/serine-rich 3 (SRp20)
1456413_at	9	-0.1	-0.9	-1.2	-1.3	-2.2	-0.3	-0.2	-0.8	-1.5	-2.1	Pde4dip	phosphodiesterase 4D interacting protein (myomegalin)
1415922_s_at	10	0.5	1.8	2.3	2.7	0.8	0.2	1.4	1.9	2.6	1.2	Marcksl1	MARCKS-like 1
1416123_at	10	-0.2	1.2	2.2	3.2	0.9	0	0.7	1.5	2.1	0.9	Ccnd2	cyclin D2
1420526_at	10	-0.2	0.7	1.3	2	0	0.4	1.4	1.7	2.5	0.9	Dcbld2	discoidin, CUB and LCCL domain containing 2
1424996_at	10	0.7	1.7	2	2.6	1.6	0.6	1.2	1.8	2.4	1.2	Cflar	CASP8 and FADD-like apoptosis regulator
1435415_x_at	10	0.7	1.8	2	2.8	0.5	0	1.1	1.5	2.3	1	Marcksl1	MARCKS-like 1
1437226_x_at	10	0.6	1.8	2.1	2.8	0.7	0.5	1.5	2	2.6	1.5	Marcksl1	MARCKS-like 1
1437635_at	10	0.4	1.4	2.2	2.6	0.3	-0.2	1.1	1.5	2	1	Dcbld2	discoidin, CUB and LCCL domain containing 2
1448728_a_at	10	2.7	1.3	2.2	1.1	-0.8	3.3	1.5	1.9	0.9	-0.2	Nfkbiz	nuclear factor of kappa light polypeptide gene enhancer in B-cells inhibitor, zeta
1449399_a_at	10	2.1	1.9	1.2	1.9	-1.4	2.3	2	1.7	1.2	-0.5	Il1b	interleukin 1 beta
1455683_a_at	10	0.3	1.2	2.3	2	1.3	0	0.8	2	1.7	1.2	Tbc1d8	TBC1 domain family, member 8
1458803_at	10	-0.1	1.6	2.1	1.8	1.4	0.7	1.5	1.9	2	1.4	Slfn9 /// LOC677619	schlafen 9 /// similar to schlafen 9
1416653_at	11	0.2	1	1.7	2	1.5	0.2	0.8	1.6	2	1.7	Stxbp3a	syntaxin binding protein 3A
1422512_a_at	11	0.1	1	2.2	2.3	2.1	0.3	1.1	2.1	2.1	2.1	Ogfr	opioid growth factor receptor
1423883_at	11	0.1	0.9	1.4	2.2	1.3	0.3	1.1	1.3	2.5	2	Acsl1	acyl-CoA synthetase long-chain family member 1
1424999_at	11	1.4	1.3	1.9	2.1	2.2	-2	0.8	2.1	1.9	1.8	1700022C21Rik	RIKEN cDNA 1700022C21 gene
1428660_s_at	11	-0.3	1.1	1.7	2.1	1.9	0	1.1	1.9	2.2	2.1	Tor3a	torsin family 3, member A
1448958_at	11	-0.1	0.9	1.7	2.6	2.1	0.2	1.1	1.7	2.1	1.3	Ifrg15	interferon alpha responsive gene
1451260_at	11	-0.3	0.5	1.9	2	1.4	0	0.7	1.8	2	1.4	Aldh1b1	aldehyde dehydrogenase 1 family, member B1
1454721_at	11	-0.1	0.4	2.1	2.2	1.4	0	0.3	1.6	2	0.9	1110018G07Rik	RIKEN cDNA 1110018G07 gene
1455975_x_at	11	0.1	1.2	1.5	2.2	1.8	0.3	1.2	1.7	2.4	2.6	Zfp313	zinc finger protein 313
1460316_at	11	-0.1	0.8	1.2	2.4	1	0.2	1.3	1.3	2.6	1.9	Acsl1	acyl-CoA synthetase long-chain family member 1
1417371_at	12	0.8	3	3	3.5	1.6	0.4	2.6	2.6	3	1.4	Peli1	pellino 1
1417372_a_at	12	0.9	3.1	2.8	3.1	1.7	0.6	2.7	2.6	2.9	1.7	Peli1	pellino 1
1422005_at	12	1.1	2.7	3.7	2.8	1.9	0.8	2.3	3.2	2.6	1	Eif2ak2	eukaryotic translation initiation factor 2-alpha kinase 2
1424617_at	12	-0.2	1.2	2.7	2.6	2.5	-0.2	1.2	2.4	2.5	2.5	Ifi35	interferon-induced protein 35
1425405_a_at	12	-0.1	1.3	2	2.4	2.8	0.2	1.4	2.4	2.8	2.3	Adar	adenosine deaminase, RNA-specific
1426415_a_at	12	-0.1	1.8	2.3	2.8	2.4	0.4	1.9	2.2	2.6	2.2	Trim25	tripartite motif protein 25
1431061_s_at	12	0.5	2.5	2.8	3.1	1.7	0.2	2.3	2.3	2.6	1.2	Peli1	pellino 1
1445897_s_at	12	0.2	1.5	2.5	2.6	2.5	-0.1	1	2.3	2.3	2.6	Ifi35	interferon-induced protein 35
1449317_at	12	0.9	1.7	2.3	3	2.3	0.7	1.6	1.6	2.7	2.3	Cflar	CASP8 and FADD-like apoptosis regulator
1416333_at	13	-0.1	-0.8	-1.3	-2.1	-1.7	0.1	-0.3	-0.7	-2.1	-2.5	Dok2	docking protein 2
1423479_at	13	-0.2	-0.4	-1.1	-2.2	-1.4	0.1	-0.1	-0.8	-2.1	-2.3	Nol11	nucleolar protein 11
1426612_at	13	0.3	-0.1	-1	-2.4	-1.6	0.1	-0.1	-0.9	-1.9	-2.1	Tipin	timeless interacting protein
1426909_at	13	-0.1	-0.4	-1.6	-2	-1.7	-0.1	-0.3	-1.2	-1.7	-2.2	Uck2	uridine-cytidine kinase 2
1433706_a_at	13	-0.2	-0.3	-1	-2.2	-1.2	0.1	-0.2	-0.7	-2.2	-2.4	Ptplad1	protein tyrosine phosphatase-like A domain containing 1
1434524_at	13	-0.1	-0.4	-1	-2.4	-1.5	0.2	-0.3	-0.8	-2.2	-2.3	Eif2b3	eukaryotic translation initiation factor 2B, subunit 3
1436705_at	13	-0.1	-0.1	-1	-2.2	-1.5	-0.1	0	-0.7	-1.7	-2.3	Tmem32	transmembrane protein 32
1447898_s_at	13	0.1	-0.3	-1.3	-2	-1.8	-0.1	-0.1	-0.8	-1.7	-2.5	Sfrs6	splicing factor, arginine/serine-rich 6
1455496_at	13	0.3	0	-1.1	-2.3	-1.3	-0.1	0.1	-1.2	-2	-2.1	Pfas	phosphoribosylformylglycinamidine synthase (FGAR amidotransferase)
1415829_at	14	0	0.1	-0.5	-2.3	-2.9	-0.1	-0.1	-0.6	-2.8	-3	Lbr	lamin B receptor
1416152_a_at	14	0	-0.1	-0.6	-1.6	-2.3	0.1	0.1	-0.3	-1.9	-3.1	Sfrs3	splicing factor, arginine/serine-rich 3 (SRp20)
1421187_at	14	0	-0.7	-1	-1.6	-3.6	0.4	-0.2	-0.6	-1.7	-3.4	Ccr2	chemokine (C-C motif) receptor 2
1421188_at	14	-0.1	-0.5	-1	-1.3	-2.2	0	-0.3	-0.8	-1.7	-3.5	Ccr2	chemokine (C-C motif) receptor 2
1423735_a_at	14	0	-0.2	-1	-1.8	-2.6	0.1	-0.1	-0.7	-2.2	-2.7	Wdr36	WD repeat domain 36
1439814_at	14	-0.1	-0.3	-0.5	-1.7	-3.2	0.2	-0.2	-0.5	-2.2	-3.4	Atp8b4	ATPase, class I, type 8B, member 4
1453152_at	14	-0.2	-0.2	-0.7	-1.3	-4.8	0	-0.4	-0.5	-1.5	-3.9	Mamdc2	MAM domain containing 2
1426971_at	15	0	1.5	3.2	4.3	3.9	0.4	0.9	2.8	4.4	4.1	Ube1l	ubiquitin-activating enzyme E1-like
1429947_a_at	15	-0.2	1.4	2.7	3.4	3.1	-0.1	1.2	2.9	4	4.2	Zbp1	Z-DNA binding protein 1
1434372_at	15	-0.1	1.3	2.7	3.4	3.4	0	1.1	2.4	4	3.9	AW112010	expressed sequence AW112010
1435906_x_at	15	0	1.9	2.7	2.9	3	0.2	1.8	3.1	3.7	3.7	Gbp2	guanylate nucleotide binding protein 2
1450495_a_at	15	-0.1	1.2	2.5	4.1	3	0.3	1.8	2.2	4	4	Klrk1	killer cell lectin-like receptor subfamily K, member 1
1458381_at	15	-0.1	0.4	2.4	4.6	5.1	0.2	1	2.9	4	4.5	Clic5	chloride intracellular channel 5
1419026_at	16	0.2	2.3	2.9	3.1	2.7	0.1	1.8	2.5	3	2.6	Daxx	Fas death domain-associated protein
1420915_at	16	0	1.4	2.9	3.4	2.8	0	1.2	2.8	3.1	1.8	Stat1	signal transducer and activator of transcription 1
1426092_a_at	16	0	1.6	2.7	2.6	2.7	0.2	1.8	2.5	2.4	2.3	Trim34	tripartite motif protein 34
1426774_at	16	-0.1	1.7	2.8	3.1	2.6	0.1	1.3	2.8	3.2	2.4	Parp12	poly (ADP-ribose) polymerase family, member 12
1435208_at	16	-0.1	2.2	2.7	3.1	2.6	-0.1	2	2.5	2.9	2.3	Dtx3l	deltex 3-like (Drosophila)
1460603_at	16	0.3	2.2	2.9	3.1	2.6	0.6	2.2	2.9	3.3	2.4	Samd9l	sterile alpha motif domain containing 9-like
1426705_s_at	17	-0.2	-0.3	-1.3	-2.9	-2	0.1	-0.3	-1	-3.4	-2.7	Iars	isoleucine-tRNA synthetase
1426749_at	17	0	-0.3	-0.9	-2.7	-2.3	0	-0.2	-1.3	-3.5	-2.9	Prmt3	protein arginine N-methyltransferase 3
1434316_at	17	0.1	-0.7	-1.8	-2.4	-2.4	-0.1	-0.7	-1.4	-3.2	-3.3	Chsy1	carbohydrate (chondroitin) synthase 1
1438178_x_at	17	0.1	-0.5	-1.9	-2.8	-1.9	0	-0.5	-1.8	-3.3	-3.1	Atad3a	ATPase family, AAA domain containing 3A
1460672_at	17	0.1	-1.4	-2.2	-2.7	-1.8	0	-1.4	-1.6	-3.9	-1.4	2410002F23Rik	RIKEN cDNA 2410002F23 gene
1420028_s_at	18	-0.1	-0.2	-1.4	-2.3	-2.4	0	0	-0.9	-2.6	-2.9	Mcm3 /// LOC671904	minichromosome maintenance deficient 3 (S. cerevisiae) /// similar to DNA replication licensing factor MCM3 (DNA polymerase alpha holoenzyme-associated protein P1) (P1-MCM3)
1424243_at	18	-0.1	-0.4	-1.2	-2.1	-2.1	-0.2	-0.2	-0.7	-1.7	-3	Rwdd4a	RWD domain containing 4A
1448526_at	18	-0.1	-0.5	-1.6	-2.1	-2	0	-0.3	-0.9	-2	-2.8	Kpnb1	karyopherin (importin) beta 1
1454764_s_at	18	-0.3	-0.3	-1.3	-2.2	-2.3	0.1	-0.2	-0.6	-2	-3.1	Slc38a1	solute carrier family 38, member 1
1456698_s_at	18	0	-0.4	-1.2	-2	-2	-0.2	-0.2	-0.7	-2.1	-3.1	Hnrpdl	heterogeneous nuclear ribonucleoprotein D-like
1416014_at	19	0	-0.1	-1.1	-2.3	-1.7	-0.1	-0.2	-0.8	-2.4	-2.6	Abce1	ATP-binding cassette, sub-family E (OABP), member 1
1416015_s_at	19	0	-0.2	-1.1	-2.6	-1.6	0	-0.2	-0.9	-2.3	-2.7	Abce1	ATP-binding cassette, sub-family E (OABP), member 1
1416283_at	19	-0.1	-0.5	-0.9	-2.3	-1.4	0.1	-0.2	-0.7	-2.4	-2.5	Gart	phosphoribosylglycinamide formyltransferase
1451970_at	19	-0.2	-0.4	-1.4	-2.3	-1.7	0	-0.3	-0.8	-2.3	-2.6	E330036I19Rik	RIKEN cDNA E330036I19 gene
1457292_at	19	0.6	-0.7	-1.2	-2	-1.7	0	-0.6	-1.3	-2.2	-2.6	Josd3	Josephin domain containing 3
1415802_at	20	-0.2	-0.4	-1.4	-2.3	-2	-0.3	-0.4	-0.9	-1.4	-2.1	Slc16a1	solute carrier family 16 (monocarboxylic acid transporters), member 1
1426653_at	20	-0.3	-0.4	-1.1	-2.3	-2.2	0.2	0	-0.5	-2	-2.1	Mcm3	minichromosome maintenance deficient 3 (S. cerevisiae)
1428280_at	20	-0.2	-0.4	-1.2	-1.9	-2	0	-0.3	-0.8	-1.3	-2.8	Fip1l1	FIP1 like 1 (S. cerevisiae)
1448777_at	20	-0.2	-0.5	-1.4	-2.2	-2	-0.1	-0.5	-1	-2.1	-2.4	Mcm2	minichromosome maintenance deficient 2 mitotin (S. cerevisiae)
1451345_at	20	-0.1	-0.4	-1	-2.3	-2.2	0	-0.2	-0.6	-2.4	-2.4	Mtap	methylthioadenosine phosphorylase
1420477_at	21	0.1	-0.3	-1.1	-3.2	-2.8	0	-0.2	-0.8	-2.4	-3	Nap1l1	nucleosome assembly protein 1-like 1
1426652_at	21	-0.1	-0.4	-1.3	-2.7	-2.7	0.2	-0.2	-1	-2.4	-3.5	Mcm3 /// LOC671904	minichromosome maintenance deficient 3 (S. cerevisiae) /// similar to DNA replication licensing factor MCM3 (DNA polymerase alpha holoenzyme-associated protein P1) (P1-MCM3)
1428224_at	21	0.1	-0.1	-1.4	-2.7	-2.7	-0.2	-0.1	-0.8	-2.6	-2.9	Hnrpdl	heterogeneous nuclear ribonucleoprotein D-like
1452841_at	21	-0.1	-0.5	-1.7	-2.6	-2.5	-0.2	-0.8	-0.8	-2.3	-2.7	Pgm2l1	phosphoglucomutase 2-like 1
1420142_s_at	22	-0.3	-0.6	-1.5	-2.1	-1.9	0	-0.4	-1.1	-2.7	-2.2	Pa2g4	proliferation-associated 2G4
1429427_s_at	22	-0.4	-1.7	-1.3	-2.4	-2	-0.4	-1	-1.4	-2.9	-1.8	Tcf7l2	transcription factor 7-like 2, T-cell specific, HMG-box
1435103_x_at	22	0	-0.4	-1	-2.5	-2	-0.3	-0.2	-0.8	-2.2	-1.6	Farslb	phenylalanine-tRNA synthetase-like, beta subunit
1437520_a_at	22	-0.2	-0.2	-1.4	-2.4	-1.8	0	-0.1	-0.9	-2.6	-1.9	Nup85	nucleoporin 85
1418776_at	23	-0.6	1.2	3.5	4.6	5.2	0.2	0.4	2.9	4.9	5.7	5830443L24Rik /// LOC626578	RIKEN cDNA 5830443L24 gene /// similar to macrophage activation 2 like
1450234_at	23	-0.1	1.2	3.4	5.2	5.3	-0.5	0.6	2.7	4.9	4.9	Ms4a6c	membrane-spanning 4-domains, subfamily A, member 6C
1455104_at	23	0.1	2.4	4.2	4.5	3.8	-1.2	2	3.4	4.3	3.2	Mxd1	MAX dimerization protein 1
1456890_at	23	-0.3	2.4	4.1	4	4.2	-0.5	2	3.4	3.9	3.9	Ddx58	DEAD (Asp-Glu-Ala-Asp) box polypeptide 58
1418372_at	24	-0.2	-0.3	-1	-2	-1.2	0.2	0.1	-0.6	-2	-2	Adsl	adenylosuccinate lyase
1426395_s_at	24	-0.3	-0.3	-1.4	-2.1	-1.8	-0.1	0	-0.6	-2.3	-2.1	Eif3s1	eukaryotic translation initiation factor 3, subunit 1 alpha
1454011_a_at	24	0	-0.4	-0.9	-2	-1.4	0.1	-0.1	-0.7	-1.8	-2	Rpa2	replication protein A2
1460353_at	24	-0.1	-0.3	-1	-2.8	-1.6	0	-0.1	-0.6	-1.9	-2	Tmem48	transmembrane protein 48
1417419_at	25	0	0.1	1.8	2.1	1.6	0	0.1	1.6	2.3	1.9	Ccnd1	cyclin D1
1418346_at	25	0	0.5	1.6	2.5	2.2	0.1	0.4	1.1	2.5	3.3	Insl6	insulin-like 6
1420272_at	25	0	0.6	1.8	2.3	2.5	-0.4	0.1	1.2	2	2.5	---	---
1426541_a_at	25	-0.2	0.6	1.3	2.2	1.7	-0.3	0.5	1	2.6	2.5	Endod1	endonuclease domain containing 1
1438716_at	26	-0.1	2.7	4.1	4	4	-0.1	2.1	3.5	3.7	3	AI451617	expressed sequence AI451617
1451564_at	26	0.2	3.2	3.7	3.9	3.3	0.3	2.5	3.4	3.8	3.1	Parp14	poly (ADP-ribose) polymerase family, member 14
1455500_at	26	0.1	2.7	3.5	3.8	3.6	0	2	3.1	3.5	2.8	D11Ertd759e /// LOC672513	DNA segment, Chr 11, ERATO Doi 759, expressed /// similar to chromosome 17 open reading frame 27
1433502_s_at	27	-0.1	-1	-2	-2.6	-2.4	0.1	-0.6	-1.9	-2.3	-2.9	Tsr1	TSR1, 20S rRNA accumulation, homolog (yeast)
1434657_at	27	0	-0.2	-1.6	-2.7	-3.2	-0.2	-0.5	-1.7	-2.6	-3.1	Gls	glutaminase
1451248_at	27	-0.1	-0.4	-1.2	-3.1	-2.1	0.3	-0.1	-0.9	-2.8	-2.7	Prmt7	protein arginine N-methyltransferase 7
1422959_s_at	28	-0.2	1	1.7	2	2.1	0.4	1.3	1.8	2.3	2.8	Zfp313	zinc finger protein 313
1427874_at	28	-0.1	1.2	1.9	2.3	2.5	0.1	1.2	1.9	2.4	3	Zfp313	zinc finger protein 313
1450643_s_at	28	0.1	1.1	1.7	2.8	1.6	0.3	1.4	1.7	3.1	2.1	Acsl1	acyl-CoA synthetase long-chain family member 1
1422526_at	29	0.1	1.2	2.1	3.3	1.9	0.4	1.5	1.9	3.5	2.4	Acsl1	acyl-CoA synthetase long-chain family member 1
1434380_at	29	0.3	1.6	2.4	2.7	2.1	0.1	1.4	2.4	2.9	1.6	Gbp7	guanylate binding protein 7
1453299_a_at	29	0.2	1.4	2.2	2.6	2.3	0.3	1.4	2.1	2.7	2.1	Pnp /// LOC545044 /// LOC667034	purine-nucleoside phosphorylase /// similar to purine-nucleoside phosphorylase /// similar to purine-nucleoside phosphorylase
1421733_a_at	30	0	1.4	2.7	2.4	2.1	0	1.2	2.5	2.1	1.4	Tpst1	protein-tyrosine sulfotransferase 1
1425078_x_at	30	0.4	1.2	2.5	2.3	2	0.3	1	2.2	2.1	2.2	LOC620078	similar to SP140 nuclear body protein (predicted)
1445271_at	30	0.4	1.3	2.7	2.3	2	0.3	1.1	2.2	2	1.7	9230105E10Rik	RIKEN cDNA 9230105E10 gene
1421186_at	31	0	-0.6	-1.1	-1.9	-3.5	0.1	-0.5	-0.8	-2.1	-3.5	Ccr2	chemokine (C-C motif) receptor 2
1441972_at	31	-0.2	-0.1	-0.8	-2.3	-3.2	-0.2	-0.2	-0.8	-2.2	-4	6230424C14Rik	RIKEN cDNA 6230424C14 gene
1452830_s_at	31	0	-0.2	-1.2	-2.2	-2.5	-0.2	-0.3	-0.9	-2.5	-3.1	Cad	carbamoyl-phosphate synthetase 2, aspartate transcarbamylase, and dihydroorotase
1420715_a_at	32	0.6	0.5	-2.2	-2.9	-2.3	-1	-0.3	-1.6	-2.6	-1.5	Pparg	peroxisome proliferator activated receptor gamma
1449061_a_at	32	-0.3	-0.4	-1.2	-2.9	-2.3	0.2	-0.1	-0.7	-2.1	-1.7	Prim1	DNA primase, p49 subunit
1451077_at	32	0.2	-0.3	-1.5	-3.1	-2.4	0.1	-0.2	-1.1	-2.4	-1.9	Rpl5 /// LOC382740 /// LOC665407 /// LOC668032 /// LOC672748 /// LOC675821	ribosomal protein L5 /// similar to 60S ribosomal protein L5 /// similar to 60S ribosomal protein L5 /// similar to 60S ribosomal protein L5 /// similar to 60S ribosomal protein L5 /// similar to 60S ribosomal protein L5
1420404_at	33	0.1	0.7	1.9	2.9	2.6	0.4	0.2	1.1	2.6	2	Cd86	CD86 antigen
1423754_at	33	0	1	2	2.6	2.7	0	0.7	1.6	2.7	2.7	Ifitm3	interferon induced transmembrane protein 3
1425719_a_at	33	-0.1	0.9	2.5	2.8	2.5	0	0.5	1.9	2.5	2.5	Nmi	N-myc (and STAT) interactor
1419714_at	34	0.6	1.8	2.3	2.7	2.4	0.4	0.9	1.5	2.3	2	Cd274	CD274 antigen
1437432_a_at	34	-0.2	1.3	2.3	2.4	2.5	-0.2	1.2	1.7	2.3	2.7	Trim12	tripartite motif protein 12
1459151_x_at	34	0	1.4	2.5	2.5	2.4	-0.1	1	2.2	2	2.3	Ifi35	interferon-induced protein 35
1418240_at	35	0.2	2.1	3.2	3.7	3.6	0.1	1.8	3.1	4.2	4	Gbp2	guanylate nucleotide binding protein 2
1426970_a_at	35	-0.1	1.4	3	4.2	3.8	-0.1	0.9	3	4.5	4.4	Ube1l /// D330022A01Rik	ubiquitin-activating enzyme E1-like /// RIKEN cDNA D330022A01 gene
1450033_a_at	35	0	1.8	3.2	3.6	4	0.1	1.9	3.4	4	3.7	Stat1	signal transducer and activator of transcription 1
1417333_at	36	0	1.4	2.6	2.9	2.5	-0.1	0.6	1.8	2.2	2.1	Rasa4	RAS p21 protein activator 4
1424444_a_at	36	-0.1	0.8	2.1	2.8	3	-0.4	0.5	1.9	2.6	2.2	1600014C10Rik	RIKEN cDNA 1600014C10 gene
1456164_at	36	0.5	1.3	2	3.4	3	-0.8	0.9	1.8	2.5	2.7	AW011738	expressed sequence AW011738
1416150_a_at	37	0	0.1	-0.3	-1.3	-2.4	0.1	0.1	-0.1	-1.9	-2	Sfrs3	splicing factor, arginine/serine-rich 3 (SRp20)
1418497_at	37	0	0.2	-0.1	-1.5	-3.4	-0.3	0	-0.3	-1.5	-2.5	Fgf13	fibroblast growth factor 13
1448205_at	37	0.1	0.3	-0.8	-1.6	-2.6	-0.2	0	-0.1	-1.6	-2.1	Ccnb1-rs1 /// Ccnb1	cyclin B1, related sequence 1 /// cyclin B1
1449858_at	38	0	0.4	2.1	3.3	3.5	0.1	0.1	1.1	3	3.2	Cd86	CD86 antigen
1450696_at	38	-0.1	0.8	2	2.9	2.8	-0.3	0.6	1.7	2.6	2.9	Psmb9	proteosome (prosome, macropain) subunit, beta type 9 (large multifunctional peptidase 2)
1448230_at	39	-0.1	-0.4	-1.6	-2.2	-1.3	0	-0.2	-1.2	-1.8	-2	Usp10	ubiquitin specific peptidase 10
1452266_at	39	-0.1	0	-0.7	-2	-0.8	0.3	-0.3	-0.5	-2.2	-1.9	Las1l	LAS1-like (S. cerevisiae)
1437343_x_at	40	0	-0.5	-1.8	-3	-2.1	0.3	-0.5	-1.3	-3.3	-3.1	Atad3a	ATPase family, AAA domain containing 3A
1448646_at	40	-0.1	-0.7	-1.8	-2.9	-2.3	-0.1	-0.4	-1.4	-3.3	-2.6	Wdr12	WD repeat domain 12
1426609_at	41	-0.3	-0.4	-1.4	-2.6	-3	0.3	-0.3	-1.2	-1.8	-2.2	2810028N01Rik	RIKEN cDNA 2810028N01 gene
1448569_at	41	-0.2	-0.5	-1.4	-2.7	-2.4	0	-0.4	-0.9	-1.9	-2.3	Cd8b1	CD8 antigen, beta chain 1
1424768_at	42	-0.1	-0.1	-0.5	-1.4	-2.6	-0.1	-0.1	-0.6	-2	-1.9	Cald1	caldesmon 1
1456315_a_at	42	-0.1	-0.4	-0.9	-1.8	-2.6	-0.4	-0.1	-0.6	-2	-1.9	Ptpla	protein tyrosine phosphatase-like (proline instead of catalytic arginine), member a
1418281_at	43	0	0.1	-0.2	-1.3	-2.9	-0.1	0.2	-0.3	-2	-1.9	Rad51	RAD51 homolog (S. cerevisiae)
1450743_s_at	43	0.1	-0.1	-0.5	-1.6	-2	0.1	0.2	-0.4	-2	-2	Syncrip	synaptotagmin binding, cytoplasmic RNA interacting protein
1417961_a_at	44	0.1	1.8	2.5	2.5	2.5	0	1.5	2.6	3	2.7	Trim30	tripartite motif protein 30
1437176_at	44	0.2	1.7	3.1	3.2	1.9	0.1	1.3	3.1	3.3	2.5	AI451557	expressed sequence AI451557
1417876_at	45	0	0.3	1.6	2.5	2.5	0.1	0.5	1.9	3.2	3.3	Fcgr1	Fc receptor, IgG, high affinity I
1449450_at	45	0.3	0.8	1.1	3	3.1	-0.3	1.1	1.4	3.2	3.2	Ptges	prostaglandin E synthase
1416685_s_at	46	-0.4	-0.4	-0.9	-2	-2.3	-0.1	-0.3	-0.7	-2.5	-1.8	Fbl	fibrillarin
1417938_at	46	-0.1	-0.1	-0.8	-2.4	-3	-0.1	0	-0.9	-2.4	-1.7	Rad51ap1	RAD51 associated protein 1
1415917_at	47	-0.1	-0.3	-1	-2.6	-2.4	0	-0.3	-0.5	-2.3	-2.6	Mthfd1	methylenetetrahydrofolate dehydrogenase (NADP+ dependent), methenyltetrahydrofolate cyclohydrolase, formyltetrahydrofolate synthase
1429637_at	47	-0.4	-0.7	-1.9	-2.6	-2.2	-0.1	-0.5	-1.2	-2	-3	2210419I08Rik	RIKEN cDNA 2210419I08 gene
1459680_at	48	0	-1.4	-2.5	-2.2	-2.3	-0.6	-1.6	-2.2	-2.2	-2.4	Tomm40	Translocase of outer mitochondrial membrane 40 homolog (yeast)
1456280_at	49	-0.1	-0.4	-1.4	-2.2	-3.7	0	-0.5	-1.1	-1.9	-2.4	Clspn	claspin homolog (Xenopus laevis)
1453571_at	50	-0.1	-0.2	-1.5	-2.2	-1.3	-0.1	-0.7	-1.1	-2.5	-2.2	Depdc6	DEP domain containing 6
1453006_at	51	0	1.2	2.1	2.8	2.8	0.2	0.8	1.2	2.9	3.3	2610306H15Rik	RIKEN cDNA 2610306H15 gene
1452305_s_at	52	0.3	0.2	-0.2	-4.3	-1.8	0.1	0.2	0	-3.9	-1	2610510J17Rik	RIKEN cDNA 2610510J17 gene
1451722_s_at	53	-0.3	-0.6	-1.7	-3.4	-2.4	-0.1	0	-1	-2.4	-2.5	Smyd5	SET and MYND domain containing 5
1451649_a_at	54	0	-0.4	-1.7	-2.5	-1.9	0.2	-0.2	-1.2	-3.3	-2.1	Wdr75	WD repeat domain 75
1451346_at	55	-0.1	-0.3	-0.8	-2	-2	0.1	0	-0.7	-2.4	-2.3	Mtap	methylthioadenosine phosphorylase
1451087_at	56	0	-0.1	-1.2	-2.6	-2	-0.3	-0.3	-1	-3.1	-3.2	Wdr36	WD repeat domain 36
1450646_at	57	0	0	-1.1	-2.3	-2.5	0.1	0	-0.1	-1.6	-2	Cyp51	cytochrome P450, family 51
1448991_a_at	58	-0.3	-1	-1.6	-3.4	-1.4	-0.9	-1.1	-2.1	-2.4	-1.8	Ina	internexin neuronal intermediate filament protein, alpha
1443750_s_at	59	-0.3	-0.4	-1.5	-3	-3.1	-0.1	-0.4	-1.4	-2	-2.2	Rpp40	ribonuclease P 40 subunit (human)
1437689_x_at	60	0.2	0.8	1.6	2.8	2.8	-0.5	0.2	1	2.2	2.6	Clu	clusterin
1437273_at	61	0.5	2.2	2.8	4.5	3.7	0.2	2.6	2.6	4.3	4.6	Htra4	HtrA serine peptidase 4
1436706_at	62	-0.3	-0.3	-1.1	-2.4	-2.1	0	-0.1	-0.5	-1.7	-2	Tmem32	transmembrane protein 32
1435927_at	63	0.2	1.5	2.4	2.8	1.6	0.1	0.8	1.8	2.3	1.8	Dennd3	DENN/MADD domain containing 3
1434079_s_at	64	-0.3	-0.4	-1.6	-2.7	-2.3	0.2	-0.3	-0.9	-1.8	-2	Mcm2	minichromosome maintenance deficient 2 mitotin (S. cerevisiae)
1433622_at	65	-0.3	-0.9	-1.8	-2.5	-1.2	-0.1	-0.6	-1.5	-3.2	-2.2	Gemin4	gem (nuclear organelle) associated protein 4
1429564_at	66	0	1.1	2.4	2.6	2	0.1	0.6	1.6	2.1	2.1	Pcgf5	polycomb group ring finger 5
1428843_at	67	0	1.1	2.1	2.4	1.6	0.1	0.7	1.7	2.4	2.2	39146	membrane-associated ring finger (C3HC4) 5
1428027_at	68	2.2	2.5	3.2	3.1	0.5	1.9	2.2	3.6	3.3	-0.7	---	BIC noncoding mRNA, complete sequence
1426862_at	69	0.2	1.4	2.9	3.2	2.9	-0.1	0.6	2.1	2.7	2.4	Aftph	aftiphilin
1424942_a_at	70	-0.3	-1.2	-0.6	-1.6	-2	-0.3	-1.2	-0.8	-2.7	-2.6	Myc	myelocytomatosis oncogene
1422844_a_at	71	-0.2	-0.5	-1.6	-2.7	-1.7	0	-0.4	-1.2	-2.7	-2.7	Wdr77	WD repeat domain 77
1422462_at	72	-0.4	-0.7	-1.4	-2	-1.9	0.1	-0.1	-0.2	-2.3	-1.7	Ube2t	ubiquitin-conjugating enzyme E2T (putative)
1422430_at	73	0	-0.3	-1.4	-2.7	-3.8	0.3	-0.4	-0.6	-3.2	-2.8	Fignl1	fidgetin-like 1
1420398_at	74	-0.1	-0.5	-1.3	-2.3	-3	0.2	-0.4	-0.7	-2	-2.8	Rgs18	regulator of G-protein signaling 18
1419607_at	75	1.8	0.7	1.5	1.1	-2.1	1.8	0.9	1.6	0.7	-2.4	Tnf	tumor necrosis factor
1419173_at	76	0.3	0.1	0.2	-2.2	-3.2	0.3	-0.2	-0.6	-3.2	-3.2	Acy1	aminoacylase 1
1418305_s_at	77	0.1	-0.3	-1.9	-2.4	-2.4	0.2	-0.3	-1.5	-3	-3.1	Nola1	nucleolar protein family A, member 1 (H/ACA small nucleolar RNPs)
1417541_at	78	0.2	0.1	-1	-2.2	-2.1	0.3	-0.2	-1.1	-2.7	-2.4	Hells	helicase, lymphoid specific
1417244_a_at	79	0.3	3.6	5.1	6	6.4	-0.6	3.3	5.3	6.6	7	Irf7	interferon regulatory factor 7
1417185_at	80	-0.1	0.5	2.7	4.4	5.7	-0.2	0.7	2.6	4.6	5.2	Ly6a	lymphocyte antigen 6 complex, locus A
1416684_at	81	-0.4	-0.4	-1	-2.3	-2.4	-0.2	-0.3	-0.6	-2.4	-1.7	Fbl	fibrillarin

## Sheet: Supplementary Table 2
Note: Grey column (1hr time point) was not used to create consensus clusters, it is just being reported.
			Experiment 1					Experiment 2
GeneID	ConsensusCluster#	Phase Assignment	1hr SLR	3hr SLR	6hr SLR	12hr SLR	24hr SLR	1hr SLR	3hr SLR	6hr SLR	12hr SLR	24hr SLR	Gene Symbol	Gene Title
1415710_at	1	Late	0	0.4	0.8	0.8	1.2	-0.1	0.2	0.6	1	1	Cox18	COX18 cytochrome c oxidase assembly homolog (S. cerevisiae)
1415768_a_at	1	Late	0.3	0.5	0.6	0.8	1.2	-0.5	-0.1	0	0.4	1	Ube2r2	ubiquitin-conjugating enzyme E2R 2
1415841_at	1	Late	0	0.2	0.7	1.3	0.8	0	0.1	0.5	1.5	1.2	Dync1i2	dynein cytoplasmic 1 intermediate chain 2
1416041_at	1	Late	0.3	-0.1	0.8	1.4	1.3	0.3	0.2	0.6	0.7	1.1	Sgk	serum/glucocorticoid regulated kinase
1416101_a_at	1	Late	-0.5	-0.5	-0.4	0.2	1.4	0.4	-0.1	-0.8	0.5	1.3	Hist1h1c	histone 1, H1c
1416184_s_at	1	Late	0	0.2	0.7	1.1	1.9	-0.5	0	0.4	1	1.5	Hmga1	high mobility group AT-hook 1
1416221_at	1	Late	-0.2	0.2	0.2	2.3	2.6	-0.1	0.1	0.1	2.1	2.1	Fstl1	follistatin-like 1
1416343_a_at	1	Late	-0.1	-0.1	0	1	1.4	0.1	0	0.3	1.2	1.7	Lamp2	lysosomal membrane glycoprotein 2
1416344_at	1	Late	-0.1	0	0.4	1.2	1.7	0.1	0.1	0.4	1.6	1.7	Lamp2	lysosomal membrane glycoprotein 2
1416389_a_at	1	Late	-0.2	0.2	0.6	0.6	1.8	-0.1	0.1	0.3	0.2	1.2	Rcbtb2	regulator of chromosome condensation (RCC1) and BTB (POZ) domain containing protein 2
1416399_a_at	1	Late	-0.1	0.1	0.8	1	1.2	0	0.1	0.6	0.9	1.2	Hmox2	heme oxygenase (decycling) 2
1416411_at	1	Late	-0.1	0.1	0.3	0.5	1	-0.1	0.1	0.3	0.5	1.1	Gstm2	glutathione S-transferase, mu 2
1416432_at	1	Late	-0.3	-0.5	0	0.9	1.5	-0.3	-0.3	0.8	1.9	1.8	Pfkfb3	6-phosphofructo-2-kinase/fructose-2,6-biphosphatase 3
1416522_a_at	1	Late	0.1	0	0	0.4	1.6	-0.1	-0.2	-0.1	0.2	1	Grcc10	gene rich cluster, C10 gene
1416695_at	1	Late	0	0.2	0.5	1.1	1.3	0.1	0.3	0.7	1.6	1.6	Tspo	translocator protein
1416766_at	1	Late	-0.2	-0.1	0.4	0.6	1	-0.3	-0.2	0.1	0.8	1	Mosc2	MOCO sulphurase C-terminal domain containing 2
1416901_at	1	Late	0.1	0.1	0.4	0.9	1	0.2	0.2	0.5	1.2	1.2	Npc2	Niemann Pick type C2
1416942_at	1	Late	-0.1	0	0.6	0.9	1.3	0.1	-0.1	0.3	1	1.2	Arts1	type 1 tumor necrosis factor receptor shedding aminopeptidase regulator
1416952_at	1	Late	-0.1	-0.1	0.3	1	0.7	-0.1	0	0.2	1.1	1	Atp6v1d	ATPase, H+ transporting, lysosomal V1 subunit D
1417056_at	1	Late	0	0.2	0.8	1.3	1.6	0.1	0.2	0.6	1.5	1.8	Psme1	proteasome (prosome, macropain) 28 subunit, alpha
1417081_a_at	1	Late	0	0	0.4	0.9	1	0.1	0.1	0.3	1.1	1.2	Syngr2	synaptogyrin 2
1417170_at	1	Late	0	0.1	0	1	0.7	0.1	0.3	0.2	0.9	1.3	Lztfl1	leucine zipper transcription factor-like 1
1417211_a_at	1	Late	0	-0.2	0.1	0.3	1.9	-0.3	0	-0.1	0.3	1.9	1110032A03Rik	RIKEN cDNA 1110032A03 gene
1417241_at	1	Late	0	-0.1	-0.1	0.4	1.2	0.1	0.1	0.1	0.7	1.2	X83328	EST X83328
1417350_at	1	Late	-0.1	-0.2	0.5	1.1	0.7	0.1	0.3	0.5	1.1	0.9	Pldn	pallidin
1417423_at	1	Late	0	-0.1	0.5	0.9	2.4	-0.1	-0.2	0.1	0.9	1.6	Grina	glutamate receptor, ionotropic, N-methyl D-asparate-associated protein 1 (glutamate binding)
1417594_at	1	Late	-0.2	0	0.3	0.7	1.2	0.1	0.2	0.1	0.4	1.2	Gkap1	G kinase anchoring protein 1
1417602_at	1	Late	0.2	-1	-0.7	0.9	1	-0.3	-0.9	0.1	1.1	0.8	Per2	period homolog 2 (Drosophila)
1417706_at	1	Late	-0.2	-0.1	-0.2	0.1	1	-0.1	-0.2	0.1	0.7	1.2	Naglu	alpha-N-acetylglucosaminidase (Sanfilippo disease IIIB)
1417801_a_at	1	Late	-0.1	0.6	0.2	0.7	1.2	0	0.4	0.2	0.4	1.2	Ppfibp2	protein tyrosine phosphatase, receptor-type, F interacting protein, binding protein 2
1418010_a_at	1	Late	-0.1	0.1	0.5	0.9	1.4	0.1	0	0.4	1.2	1.5	Sh3glb1	SH3-domain GRB2-like B1 (endophilin)
1418072_at	1	Late	-0.3	-0.1	0.2	0.9	2.1	0	0	-0.2	0	1.3	Hist1h2bc	histone 1, H2bc
1418076_at	1	Late	0	0.1	0.5	1.3	1.1	0.1	0.4	0.8	1.4	2.1	St14	suppression of tumorigenicity 14 (colon carcinoma)
1418089_at	1	Late	-0.1	0.1	0.4	0.9	1	-0.1	-0.1	0.1	0.7	1.3	Stx8	syntaxin 8
1418248_at	1	Late	-0.2	-0.3	0.1	0.8	1.4	0	0	0.2	1.3	1.8	Gla	galactosidase, alpha
1418329_at	1	Late	0	-0.1	0	0.6	1.3	-0.2	0	0	1.1	1.4	Pgpep1	pyroglutamyl-peptidase I
1418435_at	1	Late	0	0	0.7	1	0.9	0.1	0.1	0.5	1.3	1.4	Mkrn1	makorin, ring finger protein, 1
1418444_a_at	1	Late	0	0	-0.2	0.4	1.9	0	0.1	0.3	1.5	2.2	Mir16	membrane interacting protein of RGS16
1418465_at	1	Late	0	0	0.5	1	1.5	0.1	0.1	0.3	0.5	1.4	Ncf4	neutrophil cytosolic factor 4
1418535_at	1	Late	0.3	-0.2	0.3	1.2	1.9	0.3	0.4	0.5	1.5	1.3	Rgl1	ral guanine nucleotide dissociation stimulator,-like 1
1418537_at	1	Late	-0.3	-0.1	0.3	1	0.5	0.2	-0.1	0.2	0.9	1.1	0610042E07Rik	RIKEN cDNA 0610042E07 gene
1418781_at	1	Late	0	-0.5	-0.3	0.2	1.2	-0.2	-0.4	0	1	2	Nat9	NAT9
1418932_at	1	Late	0.1	0.4	0	1.1	2.4	-0.5	-0.2	-0.2	0.7	1.5	Nfil3	nuclear factor, interleukin 3, regulated
1418976_s_at	1	Late	-0.5	-0.4	0	0	1.4	-0.4	-0.5	0.1	0.6	1	Cideb	cell death-inducing DNA fragmentation factor, alpha subunit-like effector B
1419213_at	1	Late	0.3	0.5	0.7	0.9	1.2	-0.6	-0.1	0.5	0.8	1.2	Nat6	N-acetyltransferase 6
1419310_s_at	1	Late	0.2	-0.6	0	0.3	1.4	0.2	-0.3	0.1	0.9	2	Rfxank	regulatory factor X-associated ankyrin-containing protein
1419315_at	1	Late	0.1	0.1	0.5	1.5	2.2	-0.1	-0.1	0.2	1.5	1.7	Slamf9	SLAM family member 9
1419322_at	1	Late	0.2	0	0.7	1	1.2	0	0.1	0.6	1.2	1.6	Fgd6	FYVE, RhoGEF and PH domain containing 6
1419372_at	1	Late	0	-0.1	0.3	0.8	1.1	0.5	0.3	0.7	1.2	1.4	Gosr2	golgi SNAP receptor complex member 2
1419482_at	1	Late	-0.2	-0.6	0.4	1.2	2.5	0	-0.3	0.6	1.4	2	C3ar1	complement component 3a receptor 1
1419562_at	1	Late	-0.1	0	0.3	1.6	1.3	-0.2	-0.1	-0.2	1.8	1.4	Birc6	baculoviral IAP repeat-containing 6
1419809_s_at	1	Late	0.1	0	0.3	0.5	1	0.4	-0.1	0.3	1	1.6	Cog4	component of oligomeric golgi complex 4
1419848_x_at	1	Late	0.2	0.3	1	1	1	0.2	0.1	0.6	1	1	Tlr7	toll-like receptor 7
1420413_at	1	Late	-0.1	0.1	0.3	0.7	1	0.3	0.2	0.4	1.3	1.7	Slc7a11	solute carrier family 7 (cationic amino acid transporter, y+ system), member 11
1420502_at	1	Late	0	0.1	0.5	1.3	1	0.2	0.1	0.8	2	1.9	Sat1	spermidine/spermine N1-acetyl transferase 1
1420548_a_at	1	Late	0	-0.3	0	0.5	1.1	-0.2	0.2	0.2	0.9	1.7	2310008H09Rik	RIKEN cDNA 2310008H09 gene
1420583_a_at	1	Late	-0.1	-0.2	-0.4	0.3	1	0	-0.4	-0.2	1.2	1.8	Rora	RAR-related orphan receptor alpha
1420635_a_at	1	Late	0.2	0.1	0.7	1	0.9	0.2	0	0.4	0.7	1	Tcirg1	T-cell, immune regulator 1, ATPase, H+ transporting, lysosomal V0 protein A3
1420659_at	1	Late	0.2	0.2	0.7	1	1.3	0	0.5	0.7	1	1.2	Slamf6	SLAM family member 6
1420697_at	1	Late	0.1	0.2	0.6	1.1	1.3	0.2	0	0.6	1.2	1.1	Slc15a3	solute carrier family 15, member 3
1420772_a_at	1	Late	-0.5	-0.7	-0.7	-0.5	1.8	-0.5	-0.3	-0.1	0.5	1.6	Tsc22d3	TSC22 domain family 3
1420901_a_at	1	Late	-0.2	-0.2	0.2	1	1.1	0.1	-0.2	0.3	1.3	0.6	Hk1	hexokinase 1
1421031_a_at	1	Late	0	-0.7	-0.2	1.4	3.3	0	-0.7	0.2	1.6	2.5	2310016C08Rik	RIKEN cDNA 2310016C08 gene
1421424_a_at	1	Late	-0.1	0	0.1	0.9	1.5	-0.3	-0.3	0.1	0.7	1.1	Anpep	alanyl (membrane) aminopeptidase
1421525_a_at	1	Late	0.2	0	1	1.4	1.6	0	0.1	0.4	0.8	1	Birc1e	baculoviral IAP repeat-containing 1e
1421571_a_at	1	Late	0.1	0.1	0.4	1	1.1	0	0.3	0.4	1	1.2	Ly6c	lymphocyte antigen 6 complex, locus C
1421681_at	1	Late	-0.2	0.6	0.1	1	2	0.2	0.4	0	0.7	1.2	Nrg4	neuregulin 4
1422494_s_at	1	Late	-0.4	-0.7	-0.2	0.2	1.2	-0.3	-0.4	-0.7	0.4	1.6	Ccrk	cell cycle related kinase
1422555_s_at	1	Late	0.3	0.4	0.8	1.1	1.2	0.1	0.3	0.6	1.1	1.1	Gna13	guanine nucleotide binding protein, alpha 13
1422556_at	1	Late	-0.1	0.4	0.8	1.1	1.1	0	0.3	0.6	1.4	1.3	Gna13	guanine nucleotide binding protein, alpha 13
1422648_at	1	Late	-0.1	0.4	0.6	1.4	1	0.1	0.5	0.9	1.8	1.8	Slc7a2	solute carrier family 7 (cationic amino acid transporter, y+ system), member 2
1422664_at	1	Late	-0.1	0.3	0.5	1.1	1	-0.1	0.4	0.4	0.9	1.5	Rab10	RAB10, member RAS oncogene family
1422776_at	1	Late	0	0.2	0	0.1	1.2	0.3	0.4	0.1	0.2	1.4	Serpinb8	serine (or cysteine) peptdiase inhibitor, clade B, member 8
1422885_at	1	Late	0.3	0.3	0.3	1	0.8	-0.2	0.2	0.4	1.2	1.2	Snrpd3	small nuclear ribonucleoprotein D3
1422903_at	1	Late	-0.1	0	0.6	1.3	1.5	0	0	0.4	1.6	2.2	Ly86	lymphocyte antigen 86
1422948_s_at	1	Late	-0.7	0.2	-0.3	0.5	1.2	0	-0.2	-0.4	0.2	1.7	Hist1h4h /// Hist2h4 /// Hist1h4c /// Hist1h4i /// Hist1h4j /// Hist1h4k /// Hist1h4m /// Hist1h4a /// Hist1h4b	histone 1, H4h /// histone 2, H4 /// histone 1, H4c /// histone 1, H4i /// histone 1, H4j /// histone 1, H4k /// histone 1, H4m /// histone 1, H4a /// histone 1, H4b
1422962_a_at	1	Late	0.1	0.1	0.7	1.1	1.3	-0.1	0.2	0.7	1.4	1.8	Psmb8	proteosome (prosome, macropain) subunit, beta type 8 (large multifunctional peptidase 7)
1422965_at	1	Late	-0.1	0	0.3	0.9	1	0.1	0.4	0.7	1.4	1.5	Agtrap	angiotensin II, type I receptor-associated protein
1423064_at	1	Late	-0.1	-0.3	0.3	1.3	2.5	0	-0.3	0.1	1.2	1.9	Dnmt3a	DNA methyltransferase 3A
1423066_at	1	Late	-0.3	-0.2	0.5	1.1	2.2	0.1	-0.1	0.3	1.4	2.1	Dnmt3a	DNA methyltransferase 3A
1423094_at	1	Late	0	0.3	0.7	1.4	1.1	-0.1	0.4	0.4	1.3	1.5	Crbn	cereblon
1423095_s_at	1	Late	-0.1	0.2	0.5	1.3	0.9	0	0.5	0.6	1.4	1.8	Crbn	cereblon
1423137_at	1	Late	0	0	0.1	0.3	1.1	0.2	-0.1	0.1	0.5	1.5	Rala	v-ral simian leukemia viral oncogene homolog A (ras related)
1423326_at	1	Late	-0.2	-0.2	0.3	1.1	1.3	-0.1	0.1	0.6	1.5	2.1	Entpd1	ectonucleoside triphosphate diphosphohydrolase 1
1423889_at	1	Late	0	-0.4	0.4	1.1	1.4	0.2	0.5	0.3	1.7	1.9	MGC5739	similar to hypothetical protein FLJ20010
1423954_at	1	Late	-0.1	0.2	0.6	1.2	1.2	0.3	0.1	0.6	1.7	1.9	C3	complement component 3
1423976_at	1	Late	0.2	0.2	0.6	1.3	1.2	0.2	0.2	0.5	1.2	1.6	4930453N24Rik	RIKEN cDNA 4930453N24 gene
1423986_a_at	1	Late	-0.1	0	0.4	0.7	1.4	-0.1	0	0.3	0.8	1.1	Scotin	scotin gene
1424309_a_at	1	Late	0	0	0.4	0.7	1.2	0.1	0.1	0.3	0.7	1.1	Mocs2	molybdenum cofactor synthesis 2
1424394_at	1	Late	-0.4	-0.1	0.3	0.6	2	0	-0.5	0.1	0.5	1.1	Selm	selenoprotein M
1424411_at	1	Late	-0.1	-0.3	0.3	0.7	1.2	-0.2	-0.1	0.3	0.6	1.1	AI840826	expressed sequence AI840826
1424497_at	1	Late	0	0.2	0.8	1.2	1	0.3	0.2	0.7	1.3	1.7	1110032O16Rik	RIKEN cDNA 1110032O16 gene
1424560_at	1	Late	0	-0.1	0.2	0.6	1.2	-0.1	-0.1	0.3	0.9	1.7	Pstpip1	proline-serine-threonine phosphatase-interacting protein 1
1424575_at	1	Late	0	0.1	0.3	1.2	1.7	0.1	0.1	0.4	1.4	2	Rabl5	RAB, member of RAS oncogene family-like 5
1424614_at	1	Late	0	0.1	0.6	1	0.7	0.2	0.2	0.6	1.3	1.3	Frag1	FGF receptor activating protein 1
1424732_s_at	1	Late	-0.2	0	0.3	1	0.9	0.2	0	0.3	1	1.3	3110005G23Rik	RIKEN cDNA 3110005G23 gene
1424749_at	1	Late	0	-0.1	0.4	1.3	1.3	-0.1	-0.2	0.3	1.1	1.6	Wdfy1	WD repeat and FYVE domain containing 1
1424894_at	1	Late	0.2	0.4	0.2	0.7	1.2	0	0	-0.1	0.4	1.2	Rab13	RAB13, member RAS oncogene family
1424913_at	1	Late	-0.2	-0.7	-0.7	-0.1	1	0	0	0.2	0	1.7	2310044G17Rik	RIKEN cDNA 2310044G17 gene
1424948_x_at	1	Late	0	0.1	0.4	0.9	1.6	-0.1	0	0.5	1	1.3	H2-D1 /// H2-K1 /// LOC56628	histocompatibility 2, D region locus 1 /// histocompatibility 2, K1, K region /// MHC (A.CA/J(H-2K-f) class I antigen
1425086_a_at	1	Late	-0.2	0	0.7	1.6	2	0	0.2	0.5	1.6	1.8	Slamf6	SLAM family member 6
1425125_at	1	Late	-0.1	-0.9	-0.5	0.1	1.6	0	-0.2	0	0.6	1.8	Oit3	oncoprotein induced transcript 3
1425173_s_at	1	Late	-0.1	-0.4	-0.3	1	1.5	0.1	-0.3	0.1	1.1	1.2	Golph3l	golgi phosphoprotein 3-like
1425239_at	1	Late	-0.3	-0.3	0.7	2	1.9	-0.1	0.1	0.5	1.9	2.1	Setd4	SET domain containing 4
1425280_at	1	Late	-0.2	-0.1	0	0.6	1.4	0.2	0.1	-0.1	0.5	1	Leng1	leukocyte receptor cluster (LRC) member 1
1425281_a_at	1	Late	-0.6	-0.7	-0.5	-0.3	2	-0.5	-0.2	0	0.6	1.9	Tsc22d3	TSC22 domain family 3
1425305_at	1	Late	0	0.1	0.5	1.2	1.2	0.3	0.1	0.2	0.6	1.1	Zfp295	zinc finger protein 295
1425400_a_at	1	Late	-0.1	-0.7	0.2	1.8	2.2	0.3	-0.4	0.7	1.8	2.6	Cited4	Cbp/p300-interacting transactivator, with Glu/Asp-rich carboxy-terminal domain, 4
1425435_at	1	Late	-0.2	-0.1	0.2	0.5	1	0.3	0.3	0.6	1	1.4	Msr1	macrophage scavenger receptor 1
1425481_at	1	Late	-0.1	0.3	0.6	0.8	1.5	-0.1	0	0.4	0.6	1.2	Cnot6l	CCR4-NOT transcription complex, subunit 6-like
1425488_at	1	Late	0	0	0.2	0.5	1.1	-0.3	-0.3	0	-0.1	1	D11Ertd730e	DNA segment, Chr 11, ERATO Doi 730, expressed
1425548_a_at	1	Late	0	0.2	0.4	1.4	2.7	-0.4	0	0.3	1.3	2.5	Lst1	leukocyte specific transcript 1
1425656_a_at	1	Late	-0.2	0	0.8	0.5	1.7	0.1	0.1	1.1	1	2	Baiap2	brain-specific angiogenesis inhibitor 1-associated protein 2
1425663_at	1	Late	0	0	0.4	1.2	1.1	0.2	0.1	0.5	1.3	1.1	Il1rn	interleukin 1 receptor antagonist
1426095_a_at	1	Late	-0.1	-0.2	-0.8	-0.4	1.3	-0.1	-0.2	-0.3	0.6	1.1	Tnfrsf22	tumor necrosis factor receptor superfamily, member 22
1426220_at	1	Late	-0.6	-1.3	-0.6	0.1	1.3	-0.6	-1	-0.3	0.5	1.3	4930471M23Rik	RIKEN cDNA 4930471M23 gene
1426288_at	1	Late	-0.1	-0.5	0.1	1.2	0.6	-0.3	0.3	0.2	2.1	1.2	Lrp4	low density lipoprotein receptor-related protein 4
1426318_at	1	Late	-0.3	-0.1	0.6	1.3	1.7	0.3	0.2	0.4	0.9	1.5	Serpinb1b	serine (or cysteine) peptidase inhibitor, clade B, member 1b
1426555_at	1	Late	-0.1	0	0.3	0.8	1.2	0	0.1	0.3	0.9	1	Scpep1	serine carboxypeptidase 1
1426696_at	1	Late	0	-0.1	0.1	0.4	1.2	0.1	0.1	0.4	1.1	1.5	Lrpap1	low density lipoprotein receptor-related protein associated protein 1
1426785_s_at	1	Late	-0.2	-0.3	0.2	0.7	1.6	0.1	-0.3	0.1	1.4	1.7	Mgll	monoglyceride lipase
1426806_at	1	Late	0.2	0.4	0.9	0.4	1.7	0	0.3	0.6	0.7	1.2	5830411E10Rik	RIKEN cDNA 5830411E10 gene
1427287_s_at	1	Late	0.1	-0.1	0.3	0.7	1.9	-0.1	-0.1	0.4	1.3	2.6	Itpr2	inositol 1,4,5-triphosphate receptor 2
1427418_a_at	1	Late	0	0.1	0.4	1.1	0.7	0.2	0.3	0.6	1.6	1.1	Hif1a	hypoxia inducible factor 1, alpha subunit
1427488_a_at	1	Late	-0.6	-0.1	0.1	1.1	1	0.5	0.1	0.5	2	1.6	Birc6	baculoviral IAP repeat-containing 6
1427746_x_at	1	Late	0	0.2	0.4	1	1.6	-0.1	0.1	0.5	1.3	1.3	H2-K1	histocompatibility 2, K1, K region
1427994_at	1	Late	0.3	-0.2	0.6	1.2	1.5	0.1	0.1	0.8	1.8	1.8	Cd300lf	CD300 antigen like family member F
1428018_a_at	1	Late	-0.1	-0.3	-0.2	0.3	1	0.1	0.1	0.1	0.7	1.1	Cd300d	Cd300D antigen
1428050_a_at	1	Late	0	0	0.3	0.6	1.1	0	0	0.3	0.7	1	Tmbim4	transmembrane BAX inhibitor motif containing 4
1428061_at	1	Late	0	0.2	0.7	1.3	0.8	0	0.1	0.4	1.4	1.3	Hat1	histone aminotransferase 1
1428065_at	1	Late	-0.1	-0.2	0.2	0.8	1.2	-0.3	-0.3	0.1	1	1.1	Slc44a2	solute carrier family 44, member 2
1428164_at	1	Late	-0.2	0.2	0.7	1	1	-0.1	-0.1	0.4	0.6	1.1	Nudt9	nudix (nucleoside diphosphate linked moiety X)-type motif 9
1428279_a_at	1	Late	-0.1	0.2	0.5	1.4	2.4	-0.2	0.3	0.5	1.7	2.2	Atxn7l4	ataxin 7-like 4
1428364_at	1	Late	0	-0.1	0.3	0.9	1.3	0.1	-0.2	-0.1	0.4	1.5	Scnm1	sodium channel modifier 1
1428381_a_at	1	Late	-0.2	-0.2	-0.1	0.7	1.1	-0.1	-0.1	0	0.4	1.4	2700038C09Rik	RIKEN cDNA 2700038C09 gene
1428420_a_at	1	Late	0.1	0.4	0.6	1.2	1	0	0.4	0.4	0.9	1.3	1200009I06Rik	RIKEN cDNA 1200009I06 gene
1428572_at	1	Late	-0.3	-0.2	0	0.8	1.2	0	-0.1	0.2	1.1	1.3	Basp1	brain abundant, membrane attached signal protein 1
1429002_at	1	Late	0	0.1	0.5	0.9	1.6	-0.1	0	0.3	0.8	1.6	Snw1	SNW domain containing 1
1429003_at	1	Late	-0.2	0	0.4	0.7	1.2	0.3	0.3	0.7	1.2	2.1	Snw1	SNW domain containing 1
1429466_s_at	1	Late	-0.1	-0.3	-0.7	0.2	1.9	0.1	-0.2	0	1.2	2.2	Aph1c /// Aph1b	anterior pharynx defective 1c homolog (C. elegans) /// anterior pharynx defective 1b homolog (C. elegans)
1430295_at	1	Late	0	0.1	0.5	1.5	2	0.1	0.1	0.4	1.8	3	Gna13	guanine nucleotide binding protein, alpha 13
1430623_s_at	1	Late	0.2	0.4	1	0.6	1.8	0	0.3	0.7	0.7	1.5	5830411E10Rik	RIKEN cDNA 5830411E10 gene
1431142_s_at	1	Late	0	0.3	-0.2	0.3	1.1	0.2	0.4	0.3	0.6	1.2	Amid	apoptosis-inducing factor (AIF)-like mitochondrion-associated inducer of death
1431609_a_at	1	Late	0	0	0.1	0.9	2.9	0.1	0	0.3	0.9	1.8	Acp5	acid phosphatase 5, tartrate resistant
1432143_a_at	1	Late	-0.1	-0.1	0.4	1.1	0.7	0.2	0.3	0.5	1.3	1.1	Hbp1	high mobility group box transcription factor 1
1433517_at	1	Late	0.3	-0.3	-0.4	0.3	1.3	-0.3	-0.3	-0.4	-0.3	1.3	Myeov2	myeloma overexpressed 2
1434035_at	1	Late	0	0.2	0.8	1	1.3	-0.2	0	0.5	0.9	1.2	Dnajb6	DnaJ (Hsp40) homolog, subfamily B, member 6
1434045_at	1	Late	0.1	0.2	0.3	1.1	1	-0.5	0.4	0.2	1.2	1.3	Cdkn1b	cyclin-dependent kinase inhibitor 1B
1434151_at	1	Late	0	-0.4	-0.7	-0.9	1.8	0	-0.2	-0.3	-0.1	2.1	Mettl7a	methyltransferase like 7A
1434193_at	1	Late	0	-0.2	0.1	0.9	1.6	-0.1	0	0	0.7	1.2	Zmym6	zinc finger, MYM-type 6
1434229_a_at	1	Late	-0.1	0.1	0.4	1	1.2	0	0	0.4	0.6	1.5	Polb	polymerase (DNA directed), beta
1434230_at	1	Late	-0.1	0.2	0.9	1.2	1.2	0.1	0.2	0.6	1.1	1.6	Polb /// A430088C08Rik	polymerase (DNA directed), beta /// RIKEN cDNA A430088C08 gene
1434277_a_at	1	Late	-0.2	-0.7	-0.3	0.5	1.4	-0.2	-0.6	-0.5	1	2	6430570G24	Hypothetical protein 6430570G24
1434322_at	1	Late	-0.2	-0.5	-0.2	0.8	1.8	-0.2	-0.4	0.3	0.7	1	A930021H16Rik	RIKEN cDNA A930021H16 gene
1434460_at	1	Late	-0.1	-0.5	-0.7	0.3	1.1	0.2	0.2	-0.4	0.7	1.1	Bbs4	Bardet-Biedl syndrome 4 homolog (human)
1435394_s_at	1	Late	-0.1	0.1	0.2	1.3	1.2	-0.1	0.1	0.4	1.4	1.8	Rhoc	ras homolog gene family, member C
1435490_at	1	Late	-0.1	-0.1	0.7	1.4	1.3	0.2	0.1	0.7	1.7	1.2	Hk3	hexokinase 3
1435631_x_at	1	Late	0.2	0.3	0.7	1.5	1.4	-0.2	0.1	0.3	1.1	1.5	Exoc6	exocyst complex component 6
1435695_a_at	1	Late	-0.2	0.3	0.8	1	1	-0.3	0.3	0.6	1.1	1.7	A030007L17Rik	RIKEN cDNA A030007L17 gene
1435741_at	1	Late	-0.4	-0.2	0.1	0.9	1.9	-0.3	-0.1	0.5	0.9	1.6	Pde8b	phosphodiesterase 8B
1435902_at	1	Late	0	-1.1	-0.1	0.4	1.9	0.1	-0.2	0.1	1	1.8	Nudt18	nudix (nucleoside diphosphate linked moiety X)-type motif 18
1436194_at	1	Late	-0.1	-0.2	-0.4	0.2	1.4	0	0	0.1	1	1.3	C330008K14Rik	RIKEN cDNA C330008K14 gene
1436195_at	1	Late	-0.1	0.6	0.2	1.1	1.3	0.2	0.6	0.6	1.7	2.4	BC046404	cDNA sequence BC046404
1436297_a_at	1	Late	0	-0.1	0.2	0.8	1.5	-0.3	0	0.2	0.8	1.7	Grina	glutamate receptor, ionotropic, N-methyl D-asparate-associated protein 1 (glutamate binding)
1436325_at	1	Late	-0.3	-0.7	-0.4	0.3	1.1	0	-0.2	-0.2	1.4	1.1	Rora	RAR-related orphan receptor alpha
1436482_a_at	1	Late	-0.3	0.1	0.4	1.2	1.6	0	0.3	0.9	1.9	1.4	Sdc3	syndecan 3
1436851_at	1	Late	-0.2	-0.1	0.1	0.6	1.5	0.2	-0.1	0.3	0.7	1.1	Ptger1 /// Pkn1	prostaglandin E receptor 1 (subtype EP1) /// protein kinase N1
1436915_x_at	1	Late	-0.2	0	-0.3	1	1.6	-0.2	-0.3	-0.5	0.2	1.6	Laptm4b	lysosomal-associated protein transmembrane 4B
1436994_a_at	1	Late	-0.5	-0.5	-0.8	-0.1	1	0.2	0.1	-1	0.1	1.6	Hist1h1c	histone 1, H1c
1437651_a_at	1	Late	-0.1	0.2	0.8	1.3	1.6	-0.5	-0.1	-0.1	2	1.5	Dtnb	dystrobrevin, beta
1437989_at	1	Late	-0.1	0	0.6	1.2	2.1	-0.2	-0.1	0.4	1.5	2.7	Pde8b	phosphodiesterase 8B
1438253_at	1	Late	0.2	0	0.3	1.2	2.2	-0.3	-0.7	0.3	0.9	1.7	Ssh1	slingshot homolog 1 (Drosophila)
1438365_x_at	1	Late	0.1	0	0	0.9	1.4	-0.1	0	-0.2	0.3	1.1	Laptm4b	lysosomal-associated protein transmembrane 4B
1438415_s_at	1	Late	0.1	-0.7	-0.9	-0.1	1.3	0.4	0	-0.3	0.4	1.3	Yipf2	Yip1 domain family, member 2
1438475_at	1	Late	0	0	0.5	1.2	1	0	0.1	0.4	1.3	1.6	AB124611	cDNA sequence AB124611
1438767_at	1	Late	0.5	0.4	0.3	0.7	1.2	0.3	0	0.6	0.3	1.4	Osm	oncostatin M
1438948_x_at	1	Late	0.1	0.4	0.7	1.4	1.5	0	0.2	0.4	1.3	1.7	Tspo	translocator protein
1439038_at	1	Late	-0.1	-0.2	0.4	1	1.5	-0.4	-0.1	0.4	1.2	1.3	9130227C08Rik	RIKEN cDNA 9130227C08Rik gene
1439039_at	1	Late	-0.2	-0.7	-0.5	0.4	1.3	-0.3	-0.1	0	1	1.2	Tmem104	transmembrane protein 104
1439364_a_at	1	Late	-0.1	0.2	0.7	0.9	1.2	-0.1	0.3	0.3	1	1	Mmp2	matrix metallopeptidase 2
1441281_s_at	1	Late	-0.1	0.1	0.6	1.1	1.2	0.1	0.1	0.3	0.9	1.6	Ninj1	ninjurin 1
1442798_x_at	1	Late	0.1	0.1	0.5	1.3	1	0	0.1	0.5	1.3	1.3	Hk3	hexokinase 3
1445381_at	1	Late	0.3	0	-0.3	0.8	1.3	0	0	0	0.5	1.9	---	---
1448250_at	1	Late	-0.1	0.3	0.7	1.6	2.1	0	0.4	0.6	1.6	1.7	9030425E11Rik	RIKEN cDNA 9030425E11 gene
1448259_at	1	Late	0.2	-0.5	0.8	2	2.5	0.1	0.1	0.3	2	2.1	Fstl1	follistatin-like 1
1448279_at	1	Late	0.4	0.5	0.5	1	1	0.1	0.1	0.2	0.7	1.1	Arpc3	actin related protein 2/3 complex, subunit 3
1448417_at	1	Late	-0.1	0.2	0.6	1	1.1	0	0.1	0.2	0.9	1.3	Ninj1	ninjurin 1
1448429_at	1	Late	-0.3	-0.1	0.3	0.5	1	0.1	0.1	0.3	1.2	1.7	Gyg	glycogenin
1448575_at	1	Late	0	0.1	0.6	1.2	1.5	0.2	0.1	0.6	1.1	1.1	Il7r	interleukin 7 receptor
1448576_at	1	Late	0	0.1	0.7	1.3	1.7	0	0.2	0.7	1.2	1.3	Il7r	interleukin 7 receptor
1448577_x_at	1	Late	0	0	0.3	0.9	1	0	0.1	0.3	1.2	1	Syngr2	synaptogyrin 2
1448605_at	1	Late	-0.1	0	0.5	1.6	1.8	0.2	0.1	0.8	1.8	2	Rhoc	ras homolog gene family, member C
1448987_at	1	Late	-0.1	0.1	0.5	1	0.9	0	0	0.3	1.3	1.4	Acadl	acyl-Coenzyme A dehydrogenase, long-chain
1449111_a_at	1	Late	-0.1	-0.1	0.3	1	1	0	0.1	0.3	1.3	1.8	Grb2	growth factor receptor bound protein 2
1449273_at	1	Late	-0.3	0	0.2	1.1	1.2	-0.1	0.2	0.3	1.4	2.1	Cyfip2	cytoplasmic FMR1 interacting protein 2
1449640_at	1	Late	0.2	0.3	0.6	1.2	1	0.6	0.6	1	1.3	1.6	Tlr7	toll-like receptor 7
1449734_s_at	1	Late	-0.3	-0.6	-0.4	0.1	1	0	-0.4	-0.2	0.5	1	Bbs4	Bardet-Biedl syndrome 4 homolog (human)
1449851_at	1	Late	-0.1	-1.7	-0.2	0.5	1	-0.2	-0.8	-0.2	1	1.2	Per1	period homolog 1 (Drosophila)
1450027_at	1	Late	-0.2	0	0.9	1.4	2	-0.3	0	0.8	1.8	1.3	Sdc3	syndecan 3
1450170_x_at	1	Late	0.1	0.4	0.4	1	1.4	-0.1	0.1	0.3	1	1.3	H2-K1	Histocompatibility 2, K1, K region
1450198_at	1	Late	0.1	0	0	0.1	1.2	0.5	0.1	0.3	0.9	1.8	Dusp13	dual specificity phosphatase 13
1450391_a_at	1	Late	0.1	-0.2	0.4	1	1.9	0	-0.4	-0.3	1.3	1.3	Mgll	monoglyceride lipase
1450534_x_at	1	Late	0	0.5	0.4	0.6	2	-0.7	0	0.2	0.9	1.4	LOC56628	MHC (A.CA/J(H-2K-f) class I antigen
1450561_a_at	1	Late	-0.1	-0.3	-0.2	0.2	1.2	0	-0.2	-0.1	0.4	1.2	Surf1	surfeit gene 1
1450656_at	1	Late	0.1	0.6	0.7	1.2	1.3	0.1	0.2	0.6	1.1	0.9	Gna13	guanine nucleotide binding protein, alpha 13
1450744_at	1	Late	0.1	0.4	0.2	1.1	0.8	-0.1	0.4	0.3	0.9	1	Ell2	elongation factor RNA polymerase II 2
1450939_at	1	Late	-0.2	-0.1	0.7	1.2	1.4	0.2	0	0.6	1.4	1.5	Entpd1	ectonucleoside triphosphate diphosphohydrolase 1
1450948_a_at	1	Late	-0.1	-0.4	0.2	0.3	1.3	-0.1	0	0	0.7	1.9	Mrpl1	mitochondrial ribosomal protein L1
1450967_at	1	Late	-0.2	-0.1	0.3	0.8	2	-0.2	0	0.2	0.9	1.1	Ptplad2	protein tyrosine phosphatase-like A domain containing 2
1451013_at	1	Late	-0.5	-0.4	0.3	1.3	1.6	0	0.1	1	1.5	1.7	Slc29a3	solute carrier family 29 (nucleoside transporters), member 3
1451149_at	1	Late	-0.2	-0.1	0	1	1.4	-0.1	0	0.2	1.6	1.4	Pgm2	phosphoglucomutase 2
1451401_a_at	1	Late	0.1	0.3	0.5	1.2	1.1	0.3	0.2	0.2	1.3	1.8	0610009K11Rik	RIKEN cDNA 0610009K11 gene
1451462_a_at	1	Late	-0.1	0	0.2	0.7	1.4	-0.2	0	0.2	1.2	1.9	Ifnar2	interferon (alpha and beta) receptor 2
1451487_at	1	Late	-0.2	-0.3	0.4	0.6	1	0.2	-0.1	0.6	1.2	1.5	Rabepk	Rab9 effector protein with kelch motifs
1451533_at	1	Late	-0.1	-0.6	-0.6	0	1	-0.5	-0.6	-0.3	0.3	1.2	BC022687	cDNA sequence BC022687
1451619_at	1	Late	0	-0.3	0.1	1.1	1.6	-0.1	-0.1	0.1	1	1.5	Golph3l	golgi phosphoprotein 3-like
1451723_at	1	Late	-0.1	0.1	0.4	0.6	1.1	-0.1	0.2	0.4	0.5	1.1	Cnot6l	CCR4-NOT transcription complex, subunit 6-like
1451775_s_at	1	Late	-0.1	0	0.8	1.6	1.4	0	0.3	0.8	2.2	1.6	Il13ra1	interleukin 13 receptor, alpha 1
1451780_at	1	Late	-0.2	-0.1	0.6	0.9	1.6	0.2	0.1	0.4	0.4	1	Blnk	B-cell linker
1451959_a_at	1	Late	0	-0.7	0	1.2	2.7	0.1	-0.1	0.6	1.3	1.8	Vegfa	vascular endothelial growth factor A
1452094_at	1	Late	-0.1	0	0.7	1.5	1.7	0.2	0.1	0.8	2	1.9	P4ha1	procollagen-proline, 2-oxoglutarate 4-dioxygenase (proline 4-hydroxylase), alpha 1 polypeptide
1452117_a_at	1	Late	-0.1	0.3	0.4	0.7	1.7	0.1	0.1	0.4	0.5	1.3	Fyb	FYN binding protein
1452159_at	1	Late	-0.1	0.4	0.7	1.1	1.4	0.2	0.2	0.4	1.5	1.6	2310001A20Rik	RIKEN cDNA 2310001A20 gene
1452203_at	1	Late	0.1	0.4	0.8	0.5	1.6	-0.1	0.1	0.5	0.6	1	5830411E10Rik	RIKEN cDNA 5830411E10 gene
1452274_at	1	Late	-0.2	0.1	0.2	0.8	1.5	-0.2	0	0	0.7	1.3	Zfand3	zinc finger, AN1-type domain 3
1452418_at	1	Late	0.7	0.7	0.6	0.9	1.1	0.3	0.5	0.5	1.3	1.3	1200016E24Rik	RIKEN cDNA 1200016E24 gene
1452603_at	1	Late	0	-0.1	0.2	0.6	1	0	0	0.1	0.7	1.4	5330431N19Rik	RIKEN cDNA 5330431N19 gene
1452618_at	1	Late	-0.5	0.1	-0.1	0.7	2.6	0.1	0	0.3	0.9	1.6	Cdk5rap2	CDK5 regulatory subunit associated protein 2
1452702_at	1	Late	0	0.1	0.6	1.1	0.8	0.3	0.2	0.8	1.6	1.3	Clcn7	chloride channel 7
1452734_at	1	Late	0.1	0.3	0.6	1.3	1.3	0.4	0.3	0.5	1.1	1.3	Rnaset2	ribonuclease T2
1452738_at	1	Late	-0.1	0.3	1.1	1	1.6	0.1	0.4	0.9	0.9	1.4	Stoml1	stomatin-like 1
1452777_a_at	1	Late	-0.1	0.2	0.9	1.1	1.1	0	0.1	0.8	1.1	1.7	Nub1	negative regulator of ubiquitin-like proteins 1
1452928_at	1	Late	0	-0.1	0.8	1.4	1.4	0.2	0.6	1	1.6	1.9	Abi3	ABI gene family, member 3
1453242_x_at	1	Late	0.1	0.2	0.7	1.1	1.4	1.3	-0.1	0.7	0.8	1.3	2810047C21Rik	RIKEN cDNA 2810047C21 gene
1453256_at	1	Late	-0.1	0.1	0.6	1	0.7	0.1	0.1	0.4	0.9	1.1	Polr3c	polymerase (RNA) III (DNA directed) polypeptide C
1453341_a_at	1	Late	-0.1	-0.2	0.7	1.2	1.1	-0.2	-0.1	0.3	1	1.7	4930425N13Rik	RIKEN cDNA 4930425N13 gene
1453355_at	1	Late	0.2	-0.1	0.6	1.7	2.6	-0.1	0	0.5	1.6	2.8	Wnk2	WNK lysine deficient protein kinase 2
1453426_a_at	1	Late	-0.2	-0.1	0.2	0.9	1.1	-0.2	-0.2	0.6	1.4	1.5	Wdfy1	WD repeat and FYVE domain containing 1
1453721_a_at	1	Late	0.1	0.2	0.7	1.3	1.2	0.1	0.3	0.4	1.1	1.3	Slc31a2	solute carrier family 31, member 2
1453836_a_at	1	Late	-0.2	-0.3	0.2	0.9	1.3	0	-0.5	-0.1	1.3	1.6	Mgll	monoglyceride lipase
1454075_s_at	1	Late	-0.1	0.1	0.7	1.2	1.6	0.1	0.1	0.4	0.9	2	Nudt13	nudix (nucleoside diphosphate linked moiety X)-type motif 13
1454624_at	1	Late	-0.1	-0.2	0.2	0.4	1.1	-0.3	0.1	0.6	1.5	1.3	Dennd2a	DENN/MADD domain containing 2A
1454675_at	1	Late	-0.1	-0.4	-0.4	0.3	1.3	-0.4	0.1	-0.1	0.9	1.6	Thra	thyroid hormone receptor alpha
1454676_s_at	1	Late	-0.1	-0.3	-0.3	0.5	1.8	-0.1	-0.4	0.2	0.8	1.3	Ticam1	toll-like receptor adaptor molecule 1
1454766_at	1	Late	0.2	0.4	0.9	1.1	1.2	-0.1	0.1	0.4	0.6	1.6	C730024G19Rik	RIKEN cDNA C730024G19 gene
1454858_x_at	1	Late	0.3	0.1	0.1	-0.8	1.7	-0.4	-0.2	-0.4	-0.2	1.8	Mettl7a	methyltransferase like 7A
1454873_at	1	Late	0.2	0	0.2	0.4	1.5	-0.5	-0.2	0.1	1	2.1	C130032F08Rik	RIKEN cDNA C130032F08 gene
1454901_at	1	Late	0	-0.2	-0.8	0.5	1.3	-0.1	-0.8	-0.6	1	2	6430570G24	Hypothetical protein 6430570G24
1455010_at	1	Late	0.2	1.1	0.9	0.7	1.7	0.1	0.9	0.5	0.2	1.5	1500012F01Rik	RIKEN cDNA 1500012F01 gene
1455385_at	1	Late	0	0.2	0.6	1.4	1.4	-0.1	0.2	0.3	1.1	1.5	Exoc6	exocyst complex component 6
1455642_a_at	1	Late	0.1	0.2	0.4	0.8	1.5	-0.1	-0.2	-0.1	0.2	1	Tspan17	tetraspanin 17
1455658_at	1	Late	0	0.4	0.8	1.2	1.1	0.3	0.3	0.5	1	0.9	Cggbp1	CGG triplet repeat binding protein 1
1455731_at	1	Late	0	-0.1	0.6	1.2	1.9	-0.1	-0.2	0.6	1.1	1.5	Slc29a3	solute carrier family 29 (nucleoside transporters), member 3
1455768_at	1	Late	-0.2	0.4	0.8	1.1	1.3	0.1	0.2	0.7	1.4	1.7	Npc2	Niemann Pick type C2
1455901_at	1	Late	-0.3	0.1	0.4	1.2	1.5	-0.2	0.1	0.9	2.1	1.7	Chpt1	choline phosphotransferase 1
1456012_x_at	1	Late	0.1	0.4	0.4	1.2	1	0.3	0.3	0.4	1.1	1.4	Rnaset2	ribonuclease T2
1456251_x_at	1	Late	0	0.4	0.6	1.4	1.5	-0.1	0.3	0.5	1.4	1.9	Tspo	translocator protein
1456518_at	1	Late	-0.4	-0.1	0.2	0.8	1.2	-0.1	0.2	0.2	1.4	2.4	4930422I07Rik	RIKEN cDNA 4930422I07 gene
1457222_at	1	Late	0.1	0.2	0.6	0.9	1.1	-0.4	0.4	0.6	1	2.2	Creb5	cAMP responsive element binding protein 5
1457779_at	1	Late	-0.5	-0.6	-0.5	0.7	1.7	-0.5	0.1	0.4	1.2	2.2	1110046J04Rik	RIKEN cDNA 1110046J04 gene
1458436_at	1	Late	0.1	0	-0.2	-0.2	1.2	0	-0.2	-0.7	0.3	1.5	Auh	AU RNA binding protein/enoyl-coenzyme A hydratase
1458541_at	1	Late	0	0	-0.1	0.3	1.3	0.5	0.1	0	0.6	1.1	Dctn4	dynactin 4
1460194_at	1	Late	-0.2	0	0.5	1.4	2	-0.2	-0.2	0	0.8	1.2	Phyh	phytanoyl-CoA hydroxylase
1460367_at	1	Late	0	0.1	0.5	1.3	0.8	0.2	0.1	0.3	1.2	1	Hbp1	high mobility group box transcription factor 1
1460373_a_at	1	Late	0.1	-0.1	0.7	1.6	1.1	0.2	0	0.5	1.7	2	Setd4	SET domain containing 4
1460439_at	1	Late	0	0	0	0.8	1.5	-0.6	-0.4	-0.1	0.9	1.8	BC033915	cDNA sequence BC033915
1460469_at	1	Late	0	-0.1	-0.2	0	1.1	0	0	-0.1	0.7	1.2	Tnfrsf9	tumor necrosis factor receptor superfamily, member 9
1460521_a_at	1	Late	0.2	0.4	1.1	0.8	1.9	0.1	0.4	0.8	0.9	1.6	5830411E10Rik	RIKEN cDNA 5830411E10 gene
1460561_x_at	1	Late	0	0.2	0.9	1.2	1.9	-0.1	-0.1	0.5	1.3	1.8	Sepw1	selenoprotein W, muscle 1
1460675_at	1	Late	0	0.4	0.6	1.4	1.8	-0.3	-0.1	0.4	1.5	1.5	Igsf8	immunoglobulin superfamily, member 8
1415728_at	2	Mid	0.2	-0.2	-0.3	-1.1	-1.1	-0.7	-0.3	-0.6	-1.1	-1.2	Pabpn1	poly(A) binding protein, nuclear 1
1415771_at	2	Mid	0.1	0	-0.5	-1.3	-0.9	0.1	-0.1	-0.4	-1.5	-0.7	Ncl	nucleolin
1415785_a_at	2	Mid	0	-0.1	-0.4	-1.2	-0.6	0	0.1	-0.1	-1	-0.7	Cct8	chaperonin subunit 8 (theta)
1415793_at	2	Mid	0	-0.2	-0.7	-1.3	-0.7	-0.3	-0.3	-0.7	-1.1	-1.2	Pnpo	pyridoxine 5'-phosphate oxidase
1415867_at	2	Mid	-0.1	-0.2	-0.6	-1.2	-0.9	0.1	-0.1	-0.4	-1.1	-0.9	Cct4	chaperonin subunit 4 (delta)
1415903_at	2	Mid	-0.1	0	-0.7	-1.2	-1.3	0.1	0	-0.5	-1	-1	Slc38a1	solute carrier family 38, member 1
1416037_a_at	2	Mid	0	-0.1	-0.3	-1.1	-1	0.3	0	-0.3	-1.1	-1.1	Cct2	chaperonin subunit 2 (beta)
1416070_a_at	2	Mid	-0.1	-0.3	-1	-1.1	-0.9	-0.1	-0.1	-0.5	-1.4	-1.1	Ddx18	DEAD (Asp-Glu-Ala-Asp) box polypeptide 18
1416100_at	2	Mid	-0.1	-0.3	-0.7	-1	-0.3	0.1	-0.1	-0.4	-1.3	-0.5	Eif3s7	eukaryotic translation initiation factor 3, subunit 7 (zeta)
1416171_at	2	Mid	0	-0.2	-0.8	-1	-0.2	0.2	0.1	-0.6	-1	0.1	2310037I24Rik	RIKEN cDNA 2310037I24 gene
1416172_at	2	Mid	-0.1	-0.2	-0.6	-1.2	-0.4	0.2	-0.2	-0.4	-1.2	-0.8	Pes1	pescadillo homolog 1, containing BRCT domain (zebrafish)
1416202_at	2	Mid	-0.1	-0.2	-0.7	-1.2	-0.7	-0.2	-0.1	-0.4	-1.5	-0.8	Phb2	prohibitin 2
1416208_at	2	Mid	-0.1	-0.1	-0.6	-1.3	-0.7	-0.1	0	-0.4	-1.3	-0.7	Usp14	ubiquitin specific peptidase 14
1416212_at	2	Mid	-0.1	-0.3	-0.6	-1.1	-1.1	0.1	-0.2	-0.4	-1.3	-0.9	Magoh	mago-nashi homolog, proliferation-associated (Drosophila)
1416274_at	2	Mid	-0.3	-0.5	-0.8	-1	-0.1	-0.2	-0.2	-0.5	-1.2	-0.1	Ctns	cystinosis, nephropathic
1416336_s_at	2	Mid	0	-0.4	-0.7	-1.3	-0.8	-0.1	0.1	-0.3	-1.2	-0.2	Snrpd1	small nuclear ribonucleoprotein D1
1416433_at	2	Mid	0.1	-0.2	-1	-1.1	-1.2	0.1	-0.1	-0.6	-1.5	-1	Rpa2	replication protein A2
1416439_at	2	Mid	0	-0.1	-0.4	-1.2	-1.2	0	-0.1	-0.5	-1.1	-0.7	2410015N17Rik	RIKEN cDNA 2410015N17 gene
1416486_at	2	Mid	0	-0.4	-0.5	-1.1	-0.7	-0.2	-0.1	-0.4	-1.1	-0.4	Scye1	small inducible cytokine subfamily E, member 1
1416570_s_at	2	Mid	-0.2	0	-0.1	-1	-0.7	0	0	-0.2	-1	-0.8	Gfm1	G elongation factor, mitochondrial 1
1416614_at	2	Mid	0	-0.3	-0.6	-1.4	-0.7	-0.1	-0.2	-0.8	-1.3	-0.8	Cri1	CREBBP/EP300 inhibitory protein 1
1416615_at	2	Mid	-0.2	-0.3	-0.7	-1.2	-0.2	-0.2	-0.1	-0.4	-1	0.1	Clpp	caseinolytic peptidase, ATP-dependent, proteolytic subunit homolog (E. coli)
1416616_s_at	2	Mid	-0.3	-0.3	-0.9	-1.3	-0.1	0.1	-0.1	-0.2	-1.1	0	Clpp	caseinolytic peptidase, ATP-dependent, proteolytic subunit homolog (E. coli)
1416827_at	2	Mid	-0.1	-0.3	-0.5	-1	-0.8	0	-0.1	-0.2	-1	-0.9	Tbxas1	thromboxane A synthase 1, platelet
1417082_at	2	Mid	0	-0.2	-0.7	-1.3	-0.4	-0.1	-0.2	-0.6	-1.3	-0.4	Anp32b	acidic nuclear phosphoprotein 32 family, member B
1417106_at	2	Mid	-0.2	-0.2	-0.6	-1	-0.8	0	0	-0.5	-1.1	-0.2	Tpd52l2	tumor protein D52-like 2
1417107_at	2	Mid	-0.1	-0.3	-0.6	-1	-0.6	-0.2	-0.3	-0.5	-1.1	-0.7	Tpd52l2	tumor protein D52-like 2
1417108_at	2	Mid	-0.1	-0.5	-1	-1.5	0.4	-0.1	-0.5	-0.8	-1.4	-0.6	Klc4	kinesin light chain 4
1417134_at	2	Mid	-0.1	-0.3	-0.7	-1.2	-0.3	0	-0.3	-0.3	-1	-0.5	Srpk2	serine/arginine-rich protein specific kinase 2
1417135_at	2	Mid	-0.3	-0.5	-0.7	-1.1	-0.7	0	-0.4	-0.8	-1	-0.8	Srpk2	serine/arginine-rich protein specific kinase 2
1417138_s_at	2	Mid	-0.1	-0.2	-0.6	-1.1	-0.5	0.1	-0.1	-0.5	-1.2	-0.9	Polr2e	polymerase (RNA) II (DNA directed) polypeptide E
1417162_at	2	Mid	0	-0.1	-0.7	-1	0.1	-0.2	-0.5	-0.5	-1.1	-0.4	Tmbim1	transmembrane BAX inhibitor motif containing 1
1417177_at	2	Mid	0	-0.1	-0.7	-1.4	-1	-0.1	-0.3	-0.4	-1	-0.5	Galk1	galactokinase 1
1417254_at	2	Mid	0	0	-0.6	-1	-0.6	0.1	-0.2	-0.8	-1.6	-0.8	Spata5	spermatogenesis associated 5
1417340_at	2	Mid	-0.2	-0.1	-0.6	-1.1	-0.9	-0.1	0	-0.2	-1	-0.3	Txnl2	thioredoxin-like 2
1417351_a_at	2	Mid	0.1	-0.1	-0.7	-1.3	-1.1	0	0	-0.5	-1.5	-0.8	Snrpa1	small nuclear ribonucleoprotein polypeptide A'
1417352_s_at	2	Mid	-0.1	-0.3	-0.5	-1.3	-1	-0.2	-0.3	-0.4	-1.5	-1	Snrpa1	small nuclear ribonucleoprotein polypeptide A'
1417402_at	2	Mid	0	0	-0.6	-1	-0.5	-0.1	-0.1	-0.5	-1.5	-0.5	1190017O12Rik	RIKEN cDNA 1190017O12 gene
1417499_at	2	Mid	0	-0.3	-1.1	-1.1	-0.3	0.1	-0.1	-0.6	-1.1	-0.2	Timm10	translocase of inner mitochondrial membrane 10 homolog (yeast)
1417513_at	2	Mid	-0.1	-0.3	-0.6	-1.1	-0.4	0.1	-0.4	-0.8	-1.3	-0.8	Evi5	ecotropic viral integration site 5
1417657_s_at	2	Mid	0	-0.3	-0.8	-1.2	-0.6	0	-0.2	-0.7	-1.4	-0.8	Dnajc2	DnaJ (Hsp40) homolog, subfamily C, member 2
1417718_at	2	Mid	0	-0.2	-0.7	-1.4	-1	0.1	-0.2	-0.7	-1.6	-0.8	Eif3s4	eukaryotic translation initiation factor 3, subunit 4 (delta)
1417774_at	2	Mid	0.3	0.1	-0.6	-1.2	-1	0.1	-0.2	-0.6	-1.1	-0.4	Nans	N-acetylneuraminic acid synthase (sialic acid synthase)
1417912_at	2	Mid	-0.2	-0.4	-0.8	-1.3	-0.6	0.1	-0.1	-0.6	-1.2	-0.6	Tmem93	transmembrane protein 93
1418036_at	2	Mid	0	0	-0.2	-1.2	-0.8	0.1	-0.1	-0.2	-1.6	-0.9	Prim2	DNA primase, p58 subunit
1418127_a_at	2	Mid	0.1	-0.1	-0.3	-1.1	-0.7	0	-0.1	-0.3	-1	-0.6	Pdcd8	programmed cell death 8
1418181_at	2	Mid	-0.2	-0.5	-0.9	-1	-1.2	-0.1	0	-0.9	-0.6	-1.1	Ptp4a3	protein tyrosine phosphatase 4a3
1418192_at	2	Mid	-0.3	-1.5	-1.3	-0.5	-0.1	-0.1	-1	-0.7	-0.7	-0.2	Mnt	max binding protein
1418334_at	2	Mid	-0.2	-0.3	-0.7	-1	-0.8	-0.1	-0.1	-0.4	-1.1	-1	Dbf4	DBF4 homolog (S. cerevisiae)
1418377_a_at	2	Mid	-0.1	-0.5	-0.8	-1.4	0.1	-0.2	-0.2	-0.5	-1.2	0.6	Siva	Cd27 binding protein (Hindu God of destruction)
1418503_at	2	Mid	0	0	-0.4	-1.3	-0.6	0.1	-0.1	-0.3	-1.2	-1	Hspa9a	heat shock protein 9A
1418504_at	2	Mid	0	0	-0.4	-1.2	-0.3	0.1	-0.1	-0.3	-1.2	-0.7	Hspa9a	heat shock protein 9A
1418564_s_at	2	Mid	0	-0.2	-0.4	-1.4	-0.9	-0.2	-0.1	-0.3	-1.3	-0.8	Serbp1	Serpine1 mRNA binding protein 1
1418820_s_at	2	Mid	0	-0.2	-0.8	-1	-0.4	-0.4	-0.2	-0.7	-1.2	-0.2	Zcchc10	zinc finger, CCHC domain containing 10
1419179_at	2	Mid	-0.5	-0.3	-0.6	-1.5	-0.3	-0.3	-0.4	-0.7	-1.3	-0.6	Txnl4	thioredoxin-like 4
1419245_at	2	Mid	-0.4	-0.3	-0.6	-1.3	-0.5	0.2	0	-0.4	-1.1	-0.7	Rab14	RAB14, member RAS oncogene family
1419361_at	2	Mid	0	-0.3	-0.3	-1.1	-0.6	0	-0.2	-0.2	-1	-0.8	Ss18	synovial sarcoma translocation, Chromosome 18
1419680_a_at	2	Mid	-0.1	-0.5	-0.8	-1.2	-0.9	-0.1	0	-0.6	-1	-1	Elac2	elaC homolog 2 (E. coli)
1419824_a_at	2	Mid	0.4	-0.8	-0.7	-1	-0.4	0.3	-0.3	-0.7	-1.1	0.1	A230062G08Rik	RIKEN cDNA A230062G08 gene
1420139_s_at	2	Mid	0	-0.3	-1	-1.1	-0.8	-0.1	-0.3	-0.8	-1.4	-1	Krr1	KRR1, small subunit (SSU) processome component, homolog (yeast)
1420651_at	2	Mid	-0.2	-0.3	-0.4	-1.1	-0.4	0.5	-0.3	-0.2	-1.1	-0.5	Ate1	arginine-tRNA-protein transferase 1
1420890_at	2	Mid	-0.1	-0.2	-0.6	-1.3	-0.7	0.2	0	-0.3	-1.1	-0.5	Hccs	holocytochrome c synthetase
1421033_a_at	2	Mid	0	-0.2	-0.9	-1.1	-0.8	0.1	-0.2	-0.7	-1.2	-0.7	Tcerg1	transcription elongation regulator 1 (CA150)
1421089_a_at	2	Mid	-0.1	-0.4	-1.2	-0.9	-0.7	-0.2	-0.3	-1	-1.2	-0.7	2610028A01Rik	RIKEN cDNA 2610028A01 gene
1421819_a_at	2	Mid	0.2	-0.1	-0.4	-1.1	-0.8	0.2	0.1	-0.2	-1.2	-0.7	Set /// LOC671392	SET translocation /// similar to SET protein (Phosphatase 2A inhibitor I2PP2A) (I-2PP2A) (Template-activating factor I) (TAF-I) (Liver regeneration-related protein LRRGR00002)
1421950_at	2	Mid	0.2	-0.1	-0.5	-1	-0.9	0	-0.5	-0.5	-1.2	-0.9	Pfdn2	prefoldin 2
1422624_at	2	Mid	0.1	-0.3	-0.9	-1.1	-0.8	-0.2	-0.3	-0.7	-1.1	-0.6	Rev1l	REV1-like (S. cerevisiae)
1422752_at	2	Mid	0	-0.1	-0.7	-1.1	-0.6	-0.1	-0.1	-0.5	-1	-1	Polr3k	polymerase (RNA) III (DNA directed) polypeptide K
1422753_a_at	2	Mid	0.1	-0.3	-0.7	-1.2	-1	0.6	0.1	-0.3	-1.1	-0.8	Polr3k	polymerase (RNA) III (DNA directed) polypeptide K
1422855_at	2	Mid	-0.1	-0.3	-0.7	-1.1	-1	0.1	-0.2	-0.5	-1	-1	Cpsf3	cleavage and polyadenylation specificity factor 3
1423081_a_at	2	Mid	0.1	-0.1	-0.6	-1	-0.9	0.1	0	-0.4	-1.3	-1.1	Tomm20	translocase of outer mitochondrial membrane 20 homolog (yeast)
1423431_a_at	2	Mid	0	-0.2	-0.8	-1.1	-1.2	0.2	0	-0.4	-1.2	-1	Mybbp1a	MYB binding protein (P160) 1a
1423767_at	2	Mid	-0.1	-0.3	-0.5	-1	-0.8	-0.1	-0.1	-0.2	-1	-1	2810410M20Rik	RIKEN cDNA 2810410M20 gene
1423982_at	2	Mid	0.1	-0.1	-0.4	-1.3	-1.3	-0.1	0	-0.3	-1.1	-1	Fusip1	FUS interacting protein (serine-arginine rich) 1
1424071_s_at	2	Mid	-0.2	-0.4	-0.7	-1	-0.6	-0.3	-0.5	-0.6	-1.5	-0.6	BC018507	cDNA sequence BC018507
1424172_at	2	Mid	-0.1	-0.1	-0.6	-1.2	-0.9	0.1	-0.1	-0.3	-1.2	-1.1	Hagh	hydroxyacyl glutathione hydrolase
1424283_at	2	Mid	0.1	-0.2	-0.4	-1	-0.5	0.2	-0.2	-0.6	-1.4	-0.9	Jtb	jumping translocation breakpoint
1424427_at	2	Mid	0	-0.4	-0.7	-1	-0.8	0	-0.2	-0.6	-1	-0.8	Tada1l	transcriptional adaptor 1 (HFI1 homolog, yeast) like
1424532_at	2	Mid	-0.1	-0.2	-0.5	-1.1	-0.2	0.1	-0.2	-0.5	-1.5	-0.9	Ylpm1	YLP motif containing 1
1424569_at	2	Mid	-0.1	-0.1	-0.2	-1.2	-0.8	0.3	0	-0.1	-1.3	-1.1	Ddx46	DEAD (Asp-Glu-Ala-Asp) box polypeptide 46
1424889_at	2	Mid	-0.2	-0.5	-0.4	-1.4	-0.7	-0.4	-0.2	-0.5	-1.1	-1	Nupl2	nucleoporin like 2
1424975_at	2	Mid	-0.3	-0.2	-0.7	-1	-1.2	-0.1	-0.2	-0.5	-1.2	-1.1	Siglecf	sialic acid binding Ig-like lectin F
1424992_at	2	Mid	0.1	-0.2	-0.5	-1	0.2	0	-0.3	-0.6	-1.4	-0.6	Tprkb	Tp53rk binding protein
1425042_s_at	2	Mid	-0.1	-0.3	-0.6	-0.9	-1.2	-0.2	-0.4	-0.6	-1	-1.2	Pelp1	proline, glutamic acid and leucine rich protein 1
1425189_a_at	2	Mid	-0.1	-0.3	-0.6	-1.1	-0.8	-0.1	-0.1	-0.4	-1.2	-0.8	Mrpl15	mitochondrial ribosomal protein L15
1426426_at	2	Mid	0	-0.2	-0.7	-1.1	-1	0.2	-0.3	-0.6	-1.5	-0.9	Rbm13	RNA binding motif protein 13
1426596_a_at	2	Mid	0	-0.5	-1.1	-1.1	-0.5	0.1	-0.1	-0.7	-1.1	-0.6	Smn1	survival motor neuron 1
1426624_a_at	2	Mid	-0.3	-0.3	-1	-0.8	0.9	-0.3	-0.4	-0.7	-1.2	0.1	Ypel3	yippee-like 3 (Drosophila)
1426674_at	2	Mid	-0.2	-0.1	-0.6	-1.1	-0.6	0	-0.1	-0.4	-1.2	-1.1	Eif3s9	eukaryotic translation initiation factor 3, subunit 9 (eta)
1426707_at	2	Mid	0.1	0	-0.5	-1	-0.7	-0.2	-0.4	-0.3	-1.1	-0.8	Tubgcp3	tubulin, gamma complex associated protein 3
1426713_s_at	2	Mid	0	-0.1	-0.5	-1.2	-0.1	0.2	-0.4	-0.5	-1.3	-0.6	Eprs /// LOC633677	glutamyl-prolyl-tRNA synthetase /// similar to Bifunctional aminoacyl-tRNA synthetase
1426978_at	2	Mid	0.1	-0.2	-0.9	-1.2	-0.8	-0.1	-0.1	-0.5	-1.1	-1.2	Klhl2	kelch-like 2, Mayven (Drosophila)
1427027_a_at	2	Mid	-0.2	-0.2	-0.5	-1.1	-0.9	0	-0.2	-0.3	-1.4	-0.9	Gtf3a	general transcription factor III A
1427197_at	2	Mid	-0.1	-0.2	-0.7	-1	-1.1	0.2	0.1	-0.4	-1.1	-0.8	Atr	ataxia telangiectasia and Rad3 related
1427916_at	2	Mid	-0.1	-0.2	-0.4	-1.1	0.2	-0.3	-0.2	-0.4	-1.1	-0.4	St7l	suppression of tumorigenicity 7-like
1428068_at	2	Mid	0	0	-0.4	-1	-0.7	0	-0.2	-0.3	-1.1	-0.9	Samm50	sorting and assembly machinery component 50 homolog (S. cerevisiae)
1428080_at	2	Mid	-0.2	-0.3	-1	-1.1	-0.1	-0.1	-0.2	-0.7	-1.3	-0.4	Pgam5	phosphoglycerate mutase family member 5
1428351_at	2	Mid	-0.1	-0.3	-0.7	-1.2	-0.7	0.1	-0.2	-0.6	-1	-0.8	Ppm1m	protein phosphatase 1M
1428477_at	2	Mid	-0.1	-0.2	-0.5	-1.1	-0.9	0.2	-0.4	-0.6	-1.1	-0.8	Elac2	elaC homolog 2 (E. coli)
1428528_at	2	Mid	-0.1	-0.3	-0.8	-1.2	-0.7	0	0	-0.5	-1.1	-0.8	1110007L15Rik	RIKEN cDNA 1110007L15 gene
1428588_a_at	2	Mid	0	-0.4	-0.9	-1	-0.2	0	-0.3	-0.6	-1	-0.4	Mrpl41	mitochondrial ribosomal protein L41
1428589_at	2	Mid	0	-0.5	-1	-1.1	-0.5	0	-0.3	-0.6	-1.1	-0.5	Mrpl41	mitochondrial ribosomal protein L41
1429057_at	2	Mid	0.1	-0.2	-0.6	-1.1	-0.5	-0.2	-0.1	-0.6	-1.1	0	Narg1l	NMDA receptor regulated 1-like
1429411_a_at	2	Mid	0	-0.2	-0.5	-1.2	-1	-0.3	0.2	-0.3	-1	-0.3	Eny2	enhancer of yellow 2 homolog (Drosophila)
1429508_at	2	Mid	0.2	0	-0.4	-1.1	-0.8	0.1	-0.1	-0.4	-1.5	-1	2310057M21Rik	RIKEN cDNA 2310057M21 gene
1429737_a_at	2	Mid	0	-0.2	-0.6	-1.1	-0.4	-0.2	-0.2	-0.3	-1.5	-0.8	Crls1	cardiolipin synthase 1
1429839_a_at	2	Mid	0.2	-0.1	-0.7	-1	-0.7	0	0	-0.5	-1	-0.8	Yaf2	YY1 associated factor 2
1429859_a_at	2	Mid	0.1	0	-0.5	-1.2	-0.9	0.1	-0.1	-0.4	-1	-1	Arl2bp	ADP-ribosylation factor-like 2 binding protein
1430075_at	2	Mid	0.2	-0.6	-0.7	-1.3	-0.8	0	-0.3	-0.9	-1.3	-0.6	Sf3b3	splicing factor 3b, subunit 3
1430526_a_at	2	Mid	0	-0.1	-0.3	-1	-0.1	0.1	-0.3	-0.6	-1.2	-0.6	Smarca2	SWI/SNF related, matrix associated, actin dependent regulator of chromatin, subfamily a, member 2
1430875_a_at	2	Mid	0.2	-0.2	-0.6	-1.1	-0.6	0.2	0	-0.4	-1.4	-0.7	Pak1ip1	PAK1 interacting protein 1
1432271_a_at	2	Mid	-0.1	-0.1	-0.5	-1	-0.4	-0.2	-0.1	-0.3	-1.2	-0.8	Dcun1d5	DCN1, defective in cullin neddylation 1, domain containing 5 (S. cerevisiae)
1432435_s_at	2	Mid	-0.2	-0.5	-0.5	-1	-0.3	-0.1	0.1	-0.3	-1.1	-0.2	C030004A17Rik	RIKEN cDNA C030004A17 gene
1433447_x_at	2	Mid	0	-0.1	-0.7	-1	-1	0	0	-0.4	-1.2	-0.7	Cct4	chaperonin subunit 4 (delta)
1433623_at	2	Mid	-0.1	-0.8	-0.7	-1.2	-0.9	-0.3	-0.6	-0.9	-1.3	-1	Zfp367	zinc finger protein 367
1433878_at	2	Mid	0.1	-0.2	-0.8	-1.4	-0.3	-0.1	-0.3	-0.7	-1.4	-0.5	Mrps26	mitochondrial ribosomal protein S26
1433936_at	2	Mid	-0.1	-0.6	-1.4	-1	0.1	-0.1	-0.5	-1	-1.1	0.3	0610010E21Rik	RIKEN cDNA 0610010E21 gene
1434214_at	2	Mid	-0.1	-0.2	-0.4	-1	-0.7	0.2	-0.1	-0.2	-1	-0.7	0910001L09Rik	RIKEN cDNA 0910001L09 gene
1434257_s_at	2	Mid	-0.1	-0.2	-0.4	-1	-0.9	0.2	0	-0.5	-0.9	-1.1	Pitpnb	phosphatidylinositol transfer protein, beta
1434332_at	2	Mid	0	-0.3	-0.8	-1.1	-0.9	0.1	-0.2	-0.7	-1.2	-1.1	Zzz3	zinc finger, ZZ domain containing 3
1434462_at	2	Mid	0.1	-0.2	-0.6	-1.3	-0.8	0.4	-0.2	-0.2	-1	-0.1	BC088983	cDNA sequence BC088983
1434971_x_at	2	Mid	-0.1	-0.3	-0.6	-1	-0.9	0	-0.2	-0.4	-1.3	-0.7	---	---
1435086_s_at	2	Mid	0.1	-0.4	-0.7	-1.2	-0.6	-0.1	-0.2	-0.6	-1	-0.6	Klhdc2	kelch domain containing 2
1435735_x_at	2	Mid	-0.2	-0.3	-1	-0.9	-1.1	0	0	-0.5	-1	-0.8	H47	histocompatibility 47
1435744_at	2	Mid	0.4	-0.2	-0.6	-1.2	-1	-0.2	-0.4	-0.2	-1.2	-1	6720401G13Rik	RIKEN cDNA 6720401G13 gene
1435864_a_at	2	Mid	-0.1	-0.5	-0.8	-1.4	-0.2	-0.1	-0.5	-0.6	-1.1	-0.2	1810063B05Rik	RIKEN cDNA 1810063B05 gene
1436323_at	2	Mid	-0.4	-0.7	-1	-1	-0.3	-0.2	-0.3	-0.7	-1.2	0.5	2810001A02Rik	RIKEN cDNA 2810001A02 gene
1436336_at	2	Mid	0	-0.4	-1	-1.1	-0.5	0.1	-0.3	-0.8	-1.1	0.1	Ptrh1	peptidyl-tRNA hydrolase 1 homolog (S. cerevisiae)
1436543_at	2	Mid	0	-0.2	-0.6	-1.2	-0.4	0.4	0	-0.2	-1.5	-0.8	BC034507	cDNA sequence BC034507
1436689_a_at	2	Mid	0	0	-0.4	-1.1	-0.4	-0.1	-0.1	-0.5	-1	-0.8	Aldh9a1	aldehyde dehydrogenase 9, subfamily A1
1436824_x_at	2	Mid	-0.2	-0.1	-0.7	-1.2	-0.8	0.1	-0.1	-0.5	-1.1	-1.1	Rnf26 /// LOC668155 /// LOC669536	ring finger protein 26 /// similar to ring finger protein 26 /// similar to ring finger protein 26
1436935_x_at	2	Mid	0.1	-0.1	-0.4	-1.1	-0.3	0	-0.2	-0.5	-1.1	-0.9	Clns1a	chloride channel, nucleotide-sensitive, 1A
1437163_x_at	2	Mid	-0.1	-0.1	-0.5	-1.1	-0.8	0.2	-0.2	-0.4	-1.2	-0.8	Gtf2h4	general transcription factor II H, polypeptide 4
1437194_x_at	2	Mid	-0.1	-0.3	-0.6	-1.1	-0.8	0.2	-0.1	-0.4	-1	-0.1	1200011O22Rik	RIKEN cDNA 1200011O22 gene
1437267_x_at	2	Mid	0.3	0	-0.2	-1.1	-0.5	-0.6	0.2	-0.3	-1.2	-0.9	Hnrph1	Heterogeneous nuclear ribonucleoprotein H1
1437280_s_at	2	Mid	0.1	0	-0.5	-1.1	-0.9	-0.1	-0.2	-0.4	-1.2	-0.7	Serbp1	Serpine1 mRNA binding protein 1
1437309_a_at	2	Mid	0	0	-0.3	-1	-0.8	0	-0.1	-0.5	-1.1	-1.1	Rpa1	replication protein A1
1437775_at	2	Mid	0.5	-0.6	-0.6	-1.1	-0.7	0.4	-0.4	-0.6	-1.4	-0.7	Dlst	dihydrolipoamide S-succinyltransferase (E2 component of 2-oxo-glutarate complex)
1437926_at	2	Mid	-0.1	-0.3	-0.6	-1	-0.4	-0.2	-0.3	-0.6	-1.2	-0.8	Xpnpep3	X-prolyl aminopeptidase (aminopeptidase P) 3, putative
1438161_s_at	2	Mid	0	-0.5	-0.4	-1.5	-0.6	-0.2	-0.1	-0.5	-1.2	-0.5	Rfc4	replication factor C (activator 1) 4
1438278_a_at	2	Mid	0	-0.2	-0.4	-1	-0.7	0	0.3	-0.3	-1.1	-0.3	BC003993	cDNA sequence BC003993
1438368_a_at	2	Mid	0	-0.1	-0.8	-1.2	-0.7	-0.1	-0.2	-0.6	-1.3	-0.8	Matr3	matrin 3
1439266_a_at	2	Mid	0	-0.2	-0.8	-1.3	-0.8	0.1	-0.1	-0.6	-1.3	-1.1	Polr3k	polymerase (RNA) III (DNA directed) polypeptide K
1439411_a_at	2	Mid	-0.1	-0.4	-0.6	-0.9	-1	0	-0.2	-0.5	-1.1	-1	Xpo7	exportin 7
1442484_at	2	Mid	0.3	-0.7	-0.9	-1	-0.9	0	-0.6	-1.3	-1.4	-0.8	D9Ertd306e	DNA segment, Chr 9, ERATO Doi 306, expressed
1442982_at	2	Mid	0.3	-0.4	-0.5	-1.4	0	-0.4	-0.6	-0.6	-1.3	-0.4	Ccdc66	coiled-coil domain containing 66
1444644_x_at	2	Mid	-0.1	-0.4	-0.8	-1	-0.5	-0.2	-0.2	-0.4	-1.3	0	Tatdn1	TatD DNase domain containing 1
1447780_x_at	2	Mid	-0.2	-0.1	-0.9	-1.1	-0.7	0.2	-0.1	-0.5	-1.2	-0.8	Tufm /// LOC669832	Tu translation elongation factor, mitochondrial /// similar to Tu translation elongation factor, mitochondrial
1448199_at	2	Mid	-0.1	-0.5	-0.5	-1.1	-0.9	-0.1	-0.4	-0.7	-1.4	-0.7	Ankrd10	ankyrin repeat domain 10
1448389_at	2	Mid	-0.3	-0.3	-0.7	-1	-0.6	0	0	-0.5	-1.1	-1.1	Wdr5	WD repeat domain 5
1448406_at	2	Mid	-0.2	-0.1	-0.8	-1.1	-0.6	-0.2	-0.3	-0.9	-1.8	-0.4	Cri1	CREBBP/EP300 inhibitory protein 1
1448425_at	2	Mid	0	-0.2	-0.7	-1.2	-0.8	0.2	-0.2	-0.6	-1.7	-0.9	Eif3s10	eukaryotic translation initiation factor 3, subunit 10 (theta)
1448664_a_at	2	Mid	0	-0.2	-0.9	-1.3	-0.2	-0.3	-0.3	-0.6	-1.1	0	Speg	SPEG complex locus
1449107_at	2	Mid	-0.2	-0.2	-0.6	-1	-0.4	-0.1	0.1	-0.3	-1.3	-0.2	Nudt4	nudix (nucleoside diphosphate linked moiety X)-type motif 4
1449194_at	2	Mid	0.1	-0.1	-0.4	-1.1	-1	0.1	-0.1	-0.4	-1.1	-0.7	Mrps25	mitochondrial ribosomal protein S25
1449311_at	2	Mid	-0.5	-0.5	-0.7	-1.1	-0.9	0.2	0	-0.2	-1	-0.8	Bach1	BTB and CNC homology 1
1449347_a_at	2	Mid	0.3	-0.4	-0.7	-1.2	-0.7	-0.1	-0.3	-0.7	-1.3	-1.1	Xlr4b /// Xlr4a /// Xlr4e	X-linked lymphocyte-regulated 4B /// X-linked lymphocyte-regulated 4A /// X-linked lymphocyte-regulated 4E
1449437_at	2	Mid	0	-0.3	-0.3	-1.2	-0.6	0.1	-0.2	-0.6	-1.3	-0.7	D6Wsu163e	DNA segment, Chr 6, Wayne State University 163, expressed
1449821_a_at	2	Mid	-0.1	-0.2	-0.5	-1	-0.6	0	-0.1	-0.6	-1.1	-1	0610016J10Rik /// LOC619602	RIKEN cDNA 0610016J10 gene /// hypothetical LOC619602
1450111_a_at	2	Mid	-0.1	-0.3	-0.3	-1.1	-1.1	-0.3	-0.1	-0.5	-1.4	-0.9	Nudt8	nudix (nucleoside diphosphate linked moiety X)-type motif 8
1450847_at	2	Mid	-0.2	-0.3	-0.4	-1.1	-0.9	0	-0.4	-0.5	-1	-0.7	Ncbp2	nuclear cap binding protein subunit 2
1450898_at	2	Mid	-0.1	-0.2	-0.5	-1.2	-0.6	-0.1	-0.3	-0.6	-1.1	-1.1	Hiat1	hippocampus abundant gene transcript 1
1451125_at	2	Mid	-0.2	-0.4	-0.9	-1.1	-0.6	0	-0.4	-0.5	-1.1	-0.5	BC017133	cDNA sequence BC017133
1451210_at	2	Mid	-0.1	-0.3	-0.9	-1.1	-1.3	0	-0.2	-0.6	-1.1	-0.9	Ppap2c	phosphatidic acid phosphatase type 2c
1451216_at	2	Mid	0.1	-0.3	-0.9	-1	-0.6	0	-0.3	-0.7	-1.2	-0.4	Zfp330	zinc finger protein 330
1451347_at	2	Mid	-0.2	-0.3	-0.7	-1.4	-0.6	0.2	-0.4	-0.3	-1.6	-0.5	Ccdc95	coiled-coil domain containing 95
1451409_at	2	Mid	0.3	-0.1	-0.4	-1	0.2	0	-0.2	-0.8	-1.5	-0.1	2210021J22Rik	RIKEN cDNA 2210021J22 gene
1451936_a_at	2	Mid	-0.2	-0.5	-0.6	-1	-0.6	0.2	0.1	-0.3	-1	-0.2	Txnrd2	thioredoxin reductase 2
1451967_x_at	2	Mid	-0.1	-0.1	-1.2	-1	-1.1	-0.6	-0.1	-0.7	-1	-0.8	Kpnb1	karyopherin (importin) beta 1
1451987_at	2	Mid	0.2	-0.3	-0.6	-1.1	-0.5	-0.2	-0.4	-0.4	-1.3	-0.5	Arrb2	arrestin, beta 2
1452020_a_at	2	Mid	0	-0.3	-0.7	-1.5	0.3	-0.3	-0.3	-0.6	-1.2	0.3	Siva	Cd27 binding protein (Hindu God of destruction)
1452091_a_at	2	Mid	0.1	-0.2	-0.4	-1.1	-0.7	0.4	-0.2	-0.3	-1.1	-0.1	Rbm28	RNA binding motif protein 28
1452157_at	2	Mid	-0.1	0.1	-0.6	-1.2	-0.1	-0.2	-0.4	-0.6	-1.5	-0.7	Eprs /// LOC633677	glutamyl-prolyl-tRNA synthetase /// similar to Bifunctional aminoacyl-tRNA synthetase
1452158_at	2	Mid	-0.1	0	-0.7	-1.2	-0.3	-0.2	-0.2	-0.4	-1.5	-0.3	Eprs /// LOC633677	glutamyl-prolyl-tRNA synthetase /// similar to Bifunctional aminoacyl-tRNA synthetase
1452192_at	2	Mid	-0.3	-0.4	-0.6	-1.2	-0.7	0.1	-0.1	-0.6	-1.2	-1.2	BC053440	cDNA sequence BC053440
1452257_at	2	Mid	0.3	-0.2	-0.5	-1.5	-0.8	0.2	-0.2	-0.5	-1	-0.5	Bdh1	3-hydroxybutyrate dehydrogenase, type 1
1452785_at	2	Mid	-0.2	-0.1	-0.6	-1.4	-1.1	0.1	-0.1	-0.5	-1.3	-1.1	1700034H14Rik	RIKEN cDNA 1700034H14 gene
1452832_s_at	2	Mid	-0.1	-0.2	-0.6	-1.4	-0.9	0	-0.4	-0.6	-1	-1	Cds2	CDP-diacylglycerol synthase (phosphatidate cytidylyltransferase) 2
1452923_at	2	Mid	0.1	-0.1	-0.5	-1.2	-1.1	0.1	-0.1	-0.6	-1	-0.6	Ndufa12l	Ndufa12-like
1453727_at	2	Mid	0.1	-0.1	-0.6	-1	-0.5	-0.1	0.1	-0.3	-1.2	-0.5	2610101J03Rik	RIKEN cDNA 2610101J03 gene
1454021_a_at	2	Mid	0.1	-0.1	-0.5	-1.1	-1	0	-0.1	-0.3	-1	-0.8	Exosc10	exosome component 10
1454186_a_at	2	Mid	0.3	0	0	-1.1	-0.7	-0.1	0	-0.5	-1.2	-1.2	2310051N18Rik	RIKEN cDNA 2310051N18 gene
1454667_at	2	Mid	0.1	-0.4	-0.5	-1	-0.5	-0.2	-0.4	-0.6	-1.2	-0.8	Snx8	sorting nexin 8
1454861_at	2	Mid	-0.1	-0.5	-0.8	-1.3	-0.7	-0.1	-0.4	-0.5	-1.4	-1	Txlna	taxilin alpha
1454888_at	2	Mid	0	-0.3	-0.5	-1.3	-1.2	-0.1	0	-0.3	-1.2	-0.9	Pfdn4	prefoldin 4
1454921_at	2	Mid	-0.1	-0.3	-0.7	-1.4	-0.4	-0.1	-0.2	-0.6	-1.2	-0.5	Gm561	gene model 561, (NCBI)
1454922_at	2	Mid	-0.1	-0.3	-0.9	-1	-0.2	-0.1	-0.3	-0.6	-1	-0.5	AI553587	expressed sequence AI553587
1455137_at	2	Mid	0.4	-0.1	-0.5	-1	-0.8	0.1	0.2	-0.6	-1.5	-0.9	Rapgef5	Rap guanine nucleotide exchange factor (GEF) 5
1455174_at	2	Mid	0	-0.3	-0.7	-1	-0.2	0.1	-0.3	-0.9	-1.3	-0.4	Rps19bp1	ribosomal protein S19 binding protein 1
1455594_at	2	Mid	0	-0.2	-0.6	-1.2	-0.7	0.1	0	-0.3	-1.3	-1.2	Exoc3	exocyst complex component 3
1455640_a_at	2	Mid	-0.3	-0.2	-0.6	-1.1	-0.6	-0.4	-0.2	-0.5	-1.4	-1.1	Txn2	thioredoxin 2
1455713_x_at	2	Mid	-0.1	-0.1	-0.7	-1.2	-0.8	0.3	-0.1	-0.4	-1.3	-1	Phb2	prohibitin 2
1455800_x_at	2	Mid	0	0	-0.2	-1.2	-0.9	0.2	0	-0.2	-1	-0.9	Samm50	sorting and assembly machinery component 50 homolog (S. cerevisiae)
1455876_at	2	Mid	0	0	-0.3	-1.5	-1.1	0.2	0	-0.4	-1.1	-1	Slc4a7	solute carrier family 4, sodium bicarbonate cotransporter, member 7
1455988_a_at	2	Mid	0	-0.1	-0.6	-1	-0.9	0.2	0	-0.4	-1.3	-1	Cct6a	chaperonin subunit 6a (zeta)
1456013_x_at	2	Mid	-0.2	-0.2	-0.7	-1.2	-0.9	-0.1	-0.2	-0.5	-1.2	-1.2	Slc35a4	solute carrier family 35, member A4
1456055_x_at	2	Mid	-0.1	-0.4	-0.8	-0.9	-1.1	0	0	-0.6	-1	-1	Pold1	polymerase (DNA directed), delta 1, catalytic subunit
1457281_at	2	Mid	-0.1	-0.3	-0.8	-1	-0.7	0	-0.1	-0.4	-1	-0.6	4930461P20Rik	RIKEN cDNA 4930461P20 gene
1458679_a_at	2	Mid	0	-0.3	-0.7	-1.3	-0.6	-0.5	-0.2	-0.6	-1.3	0.2	Tatdn1	TatD DNase domain containing 1
1460184_at	2	Mid	-0.2	-0.2	-0.3	-1	-0.5	-0.1	0	-0.4	-1.3	-1.1	Hadhsc	L-3-hydroxyacyl-Coenzyme A dehydrogenase, short chain
1460389_at	2	Mid	-0.1	-0.4	-0.6	-1	-0.3	0	-0.4	-0.5	-1.2	-0.7	Cdk8	cyclin-dependent kinase 8
1460638_at	2	Mid	0	-0.3	-0.6	-1.4	-0.6	0.1	-0.2	-0.5	-1	-0.5	Yars	tyrosyl-tRNA synthetase
1460655_a_at	2	Mid	0.3	-0.3	-0.7	-1	-0.4	-0.3	-0.6	-0.7	-1	-0.6	Ubp1	upstream binding protein 1
1460726_at	2	Mid	0	0.1	-0.4	-1	-0.6	0.1	-0.2	-0.6	-1.1	-0.6	Adss	adenylosuccinate synthetase, non muscle
1416124_at	3	Early-Mid	-0.3	0.5	1.7	2.5	0.3	0.1	0.8	1.2	1.8	1.2	Ccnd2	cyclin D2
1416351_at	3	Early-Mid	0	0.3	0.9	1.4	1.1	0	0.1	0.7	1.1	0.5	Map2k1	mitogen activated protein kinase kinase 1
1416527_at	3	Early-Mid	-0.1	0.6	0.8	1.4	0.5	0.2	0.9	0.7	1.1	0.4	Rab32	RAB32, member RAS oncogene family
1416723_at	3	Early-Mid	0	1.1	1.5	1.2	-0.1	-0.1	0.5	1.4	1.7	0	Tcf4	transcription factor 4
1416796_at	3	Early-Mid	0.1	0.5	1.4	1.4	1.1	0.1	0.1	0.8	1.4	0.7	Nck2	non-catalytic region of tyrosine kinase adaptor protein 2
1417145_at	3	Early-Mid	0	1.2	1.6	0.9	-0.5	-0.2	0.5	1.1	0.6	0.2	Nfxl1	nuclear transcription factor, X-box binding-like 1
1417180_at	3	Early-Mid	-0.1	0.4	0.9	1.1	0.6	0.1	0.2	0.6	1.2	0.6	Pcsk7	proprotein convertase subtilisin/kexin type 7
1417703_at	3	Early-Mid	-0.1	0.8	1.4	2	-0.1	0.1	0.8	1	1.4	0.4	Pvrl2	poliovirus receptor-related 2
1417925_at	3	Early-Mid	0.2	0.4	0.8	1.3	0.7	0	0.3	0.6	1.4	0.9	Ccl22	chemokine (C-C motif) ligand 22
1418980_a_at	3	Early-Mid	0	0.3	0.7	1.6	1.3	-0.2	0.1	0.7	1.1	0.7	Cnp1	cyclic nucleotide phosphodiesterase 1
1419654_at	3	Early-Mid	-0.1	0.2	1.4	1.2	0.4	-0.1	0.2	1	0.6	0.1	Tle3	transducin-like enhancer of split 3, homolog of Drosophila E(spl)
1419668_at	3	Early-Mid	-0.2	0.4	1.8	2	-0.3	0.2	0.3	0.9	1.8	0.3	Sgcb	sarcoglycan, beta (dystrophin-associated glycoprotein)
1420852_a_at	3	Early-Mid	0.2	0.9	0.9	1.1	0.6	0.1	0.7	0.9	1.2	0.6	B3gnt2	UDP-GlcNAc:betaGal beta-1,3-N-acetylglucosaminyltransferase 2
1421076_at	3	Early-Mid	0.2	0.9	1.5	1.5	0.9	-0.1	0.4	1.1	1	0.1	Sertad3	SERTA domain containing 3
1421194_at	3	Early-Mid	-0.5	1.2	1.8	1.7	0.2	1	1.6	1.9	1.7	-0.4	Itga4	integrin alpha 4
1421473_at	3	Early-Mid	1.9	1.4	1.8	2.2	-0.6	1.8	1.1	1.6	1.3	-0.7	Il1a	interleukin 1 alpha
1421600_a_at	3	Early-Mid	0	0.5	1.3	0.8	0.7	0.1	0.4	1.1	0.3	0.6	Trim26	tripartite motif protein 26
1421640_a_at	3	Early-Mid	0	0.6	0.7	1.2	0.3	-0.1	0.7	0.8	1.5	0.8	Tank	TRAF family member-associated Nf-kappa B activator
1421744_at	3	Early-Mid	0.2	0.6	0.6	1.3	-0.7	0.4	0.3	0.8	1.8	0.3	Tnfsf4	tumor necrosis factor (ligand) superfamily, member 4
1422010_at	3	Early-Mid	-0.1	0.6	1.3	1.5	1.5	0.2	0.2	0.8	1.2	0.6	Tlr7	toll-like receptor 7
1422053_at	3	Early-Mid	0.6	0.7	0.9	1.4	0.8	0.6	0.5	1	1.2	0.8	Inhba	inhibin beta-A
1422078_at	3	Early-Mid	-0.1	0	1.6	1.9	1	0.1	-0.1	0.7	1.3	0.4	Akt3	thymoma viral proto-oncogene 3
1422662_at	3	Early-Mid	0	0.4	1.1	1.1	1.1	0.1	0.1	0.9	1.2	0.9	Lgals8	lectin, galactose binding, soluble 8
1422990_at	3	Early-Mid	-0.1	0.7	1.2	1.4	0.6	0.3	0.8	1.3	1.7	-0.5	Met	met proto-oncogene
1423265_at	3	Early-Mid	-0.2	0.3	0.8	1.1	-0.6	-0.3	0.1	0.8	1.1	-0.3	Minpp1	multiple inositol polyphosphate histidine phosphatase 1
1423392_at	3	Early-Mid	0	0.7	1.3	1.6	1.1	0	0.7	1.1	1.8	1	Clic4	chloride intracellular channel 4 (mitochondrial)
1423393_at	3	Early-Mid	0.1	0.6	1.1	1.3	0.9	0.2	0.5	1	1.6	0.9	Clic4	chloride intracellular channel 4 (mitochondrial)
1423502_at	3	Early-Mid	0.3	0.7	1.4	1.3	0.9	-0.1	0.1	0.7	1.1	0.6	Brd2	bromodomain containing 2
1423614_at	3	Early-Mid	0	-0.2	0.9	1.6	0.7	0	0.2	0.8	1	0.6	Lrrc8c	leucine rich repeat containing 8 family, member C
1423681_at	3	Early-Mid	-0.1	0.5	1.4	1.6	1.5	0.1	0.3	1	1.2	0.7	1300018I05Rik	RIKEN cDNA 1300018I05 gene
1423862_at	3	Early-Mid	0	0.5	1.2	1.1	0.3	0.3	0.6	0.9	1	0.4	Plekhf2	pleckstrin homology domain containing, family F (with FYVE domain) member 2
1423870_at	3	Early-Mid	-0.3	0.5	1.5	1.7	0.7	-0.1	0.3	0.9	1	-0.1	2610208M17Rik	RIKEN cDNA 2610208M17 gene
1423911_at	3	Early-Mid	0	0.5	1.2	1.6	1	-0.2	0.4	0.9	1.6	0.8	Ppp2r5a	protein phosphatase 2, regulatory subunit B (B56), alpha isoform
1424082_at	3	Early-Mid	-0.1	0.4	1.3	1.7	0.9	-0.2	0.6	1.2	1.2	0.4	Tbc1d13	TBC1 domain family, member 13
1424268_at	3	Early-Mid	-0.1	0.5	1.4	1.5	1.4	0	0.2	1	0.9	0.7	Smox	spermine oxidase
1424393_s_at	3	Early-Mid	-0.1	0.6	1.2	2	0.5	0.3	0.3	0.7	1	0.7	Adhfe1	alcohol dehydrogenase, iron containing, 1
1424895_at	3	Early-Mid	0	1	1.9	1.1	0.8	0.1	0.6	1.4	0.9	0.1	Gpsm2	G-protein signalling modulator 2 (AGS3-like, C. elegans)
1425004_s_at	3	Early-Mid	-0.2	0.5	0.8	1.2	0.9	-0.5	0.4	0.7	1	0.8	Mocs1	molybdenum cofactor synthesis 1
1425053_at	3	Early-Mid	-0.1	0.3	0.9	1.2	0.6	0.1	0.3	0.6	1.2	0.5	Isoc1	isochorismatase domain containing 1
1425066_a_at	3	Early-Mid	0.1	0.6	0.9	1.2	-0.5	0.1	0.6	0.9	1	0.3	1110061O04Rik	RIKEN cDNA 1110061O04 gene
1425835_a_at	3	Early-Mid	-0.4	0.2	1.4	1.5	0.3	-0.4	-0.2	0.5	1.1	0.3	Bbx	bobby sox homolog (Drosophila)
1425863_a_at	3	Early-Mid	0	0.8	1.6	1.2	-0.8	0.3	0.7	1.2	0.6	-0.4	Ptpro	protein tyrosine phosphatase, receptor type, O
1426062_a_at	3	Early-Mid	-0.2	-0.1	0.9	1.4	0.5	-0.1	0.3	0.8	1.5	0.7	Casp7	caspase 7
1426490_at	3	Early-Mid	0.2	0.5	1.4	1.5	1.4	-0.4	-0.1	0.6	1	0.7	Bfar	bifunctional apoptosis regulator
1426501_a_at	3	Early-Mid	0.2	0.9	1.3	1.4	1	0.2	0.6	0.9	1.1	0.4	T2bp	Traf2 binding protein
1426994_at	3	Early-Mid	0	0.2	1.1	1.3	0.2	0.1	0.1	0.8	1.4	0.5	Phlpp	PH domain and leucine rich repeat protein phosphatase
1427005_at	3	Early-Mid	0.4	0.5	1.3	1.6	0.4	0.3	0.2	0.9	1.2	0.5	Plk2	polo-like kinase 2 (Drosophila)
1427274_at	3	Early-Mid	0.3	0.5	1.1	1.2	0.7	0	0.3	1	0.7	0.3	D130054N24Rik	RIKEN cDNA D130054N24 gene
1427277_at	3	Early-Mid	0.3	1.1	1.1	1.8	-0.5	0.1	0.8	1	1.3	0.7	Six1	sine oculis-related homeobox 1 homolog (Drosophila)
1428119_a_at	3	Early-Mid	-0.1	0.3	0.9	1.2	0.2	0	0.2	0.7	1.3	0.5	Rap2c	RAP2C, member of RAS oncogene family
1428196_a_at	3	Early-Mid	0.2	0.6	1.6	1.4	0.6	0.2	0.3	0.9	1	0.6	1200015F23Rik	RIKEN cDNA 1200015F23 gene
1428492_at	3	Early-Mid	-0.1	0.1	0.8	1.8	1	0	0.2	0.5	1.3	0.7	Glipr2	GLI pathogenesis-related 2
1428796_at	3	Early-Mid	0.1	0.1	1.6	1.8	0.3	-0.1	-0.3	0.6	1.5	-0.4	5530401J07Rik	RIKEN cDNA 5530401J07 gene
1429193_at	3	Early-Mid	-0.2	0.2	0.8	1.4	0.6	0.1	0.1	0.4	1.2	-0.1	Ankib1	ankyrin repeat and IBR domain containing 1
1429692_s_at	3	Early-Mid	0.3	1	1.3	1.2	0.7	0.2	0.8	1.3	1.5	0.5	Gch1	GTP cyclohydrolase 1
1430557_at	3	Early-Mid	0.3	1.6	1.8	1	0.3	0.3	1.2	1.7	0.8	0.1	4930434J08Rik	RIKEN cDNA 4930434J08 gene
1431055_a_at	3	Early-Mid	0	0.7	1.3	1.4	1	0.2	0.7	1	1.5	0.9	Snx10	sorting nexin 10
1431293_a_at	3	Early-Mid	0.2	0.8	1.3	1.3	1.2	0.2	0.7	1	1.1	1.2	Cldnd1	claudin domain containing 1
1431394_a_at	3	Early-Mid	0	0.4	0.7	1.8	1.3	0	0.2	0.8	1.9	0.7	Lrrk2	leucine-rich repeat kinase 2
1431822_a_at	3	Early-Mid	-0.1	0.5	1.2	1.4	1	0	0.4	1	1.1	0.4	Azi2	5-azacytidine induced gene 2
1431831_at	3	Early-Mid	-0.1	1	1.2	1.9	1.1	-0.1	0.7	1	1.7	0.4	2210009G21Rik	RIKEN cDNA 2210009G21 gene
1432478_a_at	3	Early-Mid	0.2	0.8	1.7	1.8	1.1	0.1	0.5	1.4	1.6	1.3	Ibrdc3	IBR domain containing 3
1433462_a_at	3	Early-Mid	-0.2	0.1	1.1	1.2	1.2	-0.2	0	0.9	1.1	0.4	Pi4k2a	phosphatidylinositol 4-kinase type 2 alpha
1433499_at	3	Early-Mid	0	0.8	1.3	1.7	1.6	0.2	0.5	1.1	1.4	1.1	2010005J08Rik	RIKEN cDNA 2010005J08 gene
1433699_at	3	Early-Mid	1.2	0.8	1.2	1.5	0.3	1.3	0.7	1.1	1.2	0.6	Tnfaip3	tumor necrosis factor, alpha-induced protein 3
1433759_at	3	Early-Mid	0.2	0.5	1	1.5	0.2	-0.4	-0.2	0.3	1.1	-0.5	Dpy19l1	dpy-19-like 1 (C. elegans)
1433899_x_at	3	Early-Mid	0.2	1.1	1.5	1.4	0.8	-0.3	0	1.2	1	0.4	Tsc22d1	TSC22 domain family, member 1
1433910_at	3	Early-Mid	0	0.4	1.2	1.3	0.9	0.1	0.2	0.9	1.4	1	Zcchc6	zinc finger, CCHC domain containing 6
1434149_at	3	Early-Mid	0.1	0.9	1.5	1	-0.4	0	0.6	1.2	1.5	-0.4	Tcf4	transcription factor 4
1434447_at	3	Early-Mid	-0.1	0.7	0.9	1.2	0.7	0.2	0.7	1	1.4	-0.2	AI838057	expressed sequence AI838057
1434706_at	3	Early-Mid	-0.1	1.2	1.4	1.7	0.8	0	0.8	1	0.9	0.6	Vcpip1	valosin containing protein (p97)/p47 complex interacting protein 1
1434828_at	3	Early-Mid	0.1	1.5	1.1	1.1	-0.2	0.3	1.4	1.2	1.8	0.4	B430201A12Rik	RIKEN cDNA B430201A12 gene
1435174_at	3	Early-Mid	0.2	1.3	0.9	1.4	0.7	-0.1	0.5	0.5	1.1	0.1	Rsbn1	rosbin, round spermatid basic protein 1
1435263_at	3	Early-Mid	0.1	0.7	1.2	1.6	1.6	0.1	0.5	1.3	1.7	1.3	Tmem106a	transmembrane protein 106A
1435272_at	3	Early-Mid	-0.1	0	1.5	1.9	1.5	-0.1	0	1	1.3	0.4	Itpkb	inositol 1,4,5-trisphosphate 3-kinase B
1435879_at	3	Early-Mid	0	0.2	1.7	2	1	0.1	0.1	1.1	1.8	0.3	Akt3	thymoma viral proto-oncogene 3
1436555_at	3	Early-Mid	0.1	0.5	0.8	1.2	0.3	0.3	0.4	0.9	1.4	0.3	Slc7a2	solute carrier family 7 (cationic amino acid transporter, y+ system), member 2
1437016_x_at	3	Early-Mid	-0.1	0.4	0.9	1	-0.4	0	0.2	0.7	1	-0.6	Rap2c	RAP2C, member of RAS oncogene family
1437475_at	3	Early-Mid	-0.2	0.7	1	1.1	0.4	0.3	0.8	1	0.9	-0.1	BC028454	cDNA sequence BC028454
1438004_at	3	Early-Mid	0.2	1.8	1.5	1.6	0.8	0.1	1.6	1.9	1.7	1	Pols	polymerase (DNA directed) sigma
1438606_a_at	3	Early-Mid	0.1	0.5	0.8	1.1	0.5	0.2	0.5	0.9	1.5	0.8	Clic4	chloride intracellular channel 4 (mitochondrial)
1439012_a_at	3	Early-Mid	-0.3	0.7	1.1	1.2	0.2	-0.1	0.9	1.8	1.8	0.6	Dck	deoxycytidine kinase
1439590_at	3	Early-Mid	0	1.1	1.5	1.9	1	-0.4	0.3	1.3	1.4	0.8	Xkr8	X Kell blood group precursor related family member 8 homolog
1440189_at	3	Early-Mid	0.1	0	1.1	1.4	0.4	-0.2	0.4	1.1	1.3	0.1	Ppp2r5a	protein phosphatase 2, regulatory subunit B (B56), alpha isoform
1440299_at	3	Early-Mid	0.1	2	1.5	0.8	-0.1	0.2	1.2	0.8	0.5	-0.2	E330016A19Rik	RIKEN cDNA E330016A19 gene
1442141_at	3	Early-Mid	0.1	1.3	1.6	1.7	1	0.2	0.5	1.1	1.2	0.5	BC028454	cDNA sequence BC028454
1444951_at	3	Early-Mid	-0.2	0.1	1.1	1	0.2	0.1	0.1	0.8	1	0	4930467M19Rik	RIKEN cDNA 4930467M19 gene
1445647_at	3	Early-Mid	0.1	0.2	1	1.5	1.4	-0.1	0.3	1	1.8	1.1	AI447881	expressed sequence AI447881
1447272_s_at	3	Early-Mid	-0.2	0.2	1.5	1.3	0.2	-0.2	0	1.5	1.5	-0.6	Atp10a	ATPase, class V, type 10A
1447851_x_at	3	Early-Mid	-0.2	0.3	1.7	1.7	0.4	0	0.1	1.5	1.6	0.1	---	---
1448661_at	3	Early-Mid	0.2	0.5	0.8	1	0.1	0.2	0.4	0.5	1.2	0.3	Plcb3	phospholipase C, beta 3
1448698_at	3	Early-Mid	-0.2	-0.3	1.4	1.8	1	-0.4	-0.3	1.6	2.1	0.8	Ccnd1	cyclin D1
1448728_a_at	3	Early-Mid	2.7	1.3	2.2	1.1	-0.8	3.3	1.5	1.9	0.9	-0.2	Nfkbiz	nuclear factor of kappa light polypeptide gene enhancer in B-cells inhibitor, zeta
1449296_a_at	3	Early-Mid	0	0	1	1.4	1.1	-0.3	-0.1	1	1.2	0.4	Cnp1	cyclic nucleotide phosphodiesterase 1
1449303_at	3	Early-Mid	0	-0.7	1.3	1.9	1.1	-2.7	0	0.6	2.2	0.9	Sesn3	sestrin 3
1449554_at	3	Early-Mid	-0.9	0.2	1.2	0.7	-0.1	0.3	0.6	1.6	1.3	0.5	Tle3	transducin-like enhancer of split 3, homolog of Drosophila E(spl)
1449852_a_at	3	Early-Mid	-0.1	0.4	1.2	1.3	1.1	0.1	0.1	1	1	0.6	Ehd4	EH-domain containing 4
1450026_a_at	3	Early-Mid	0.1	0.8	0.9	1.1	0.8	0.2	0.5	0.8	1	0.4	B3gnt2	UDP-GlcNAc:betaGal beta-1,3-N-acetylglucosaminyltransferase 2
1450143_at	3	Early-Mid	0.1	0.1	0.7	1.7	-0.4	0	0.5	0.8	1.6	0.8	Rasgrp1	RAS guanyl releasing protein 1
1450173_at	3	Early-Mid	0	0.7	1.4	1.6	1	-0.1	0.6	1	1.1	0.6	Ripk2	receptor (TNFRSF)-interacting serine-threonine kinase 2
1450308_a_at	3	Early-Mid	-0.2	0.7	1.5	1.3	0.5	-0.2	0.1	0.8	1	0.4	Xrn1	5'-3' exoribonuclease 1
1450710_at	3	Early-Mid	-0.3	0.7	0.8	1.3	-0.3	0.3	0.5	0.9	1.1	-0.1	Jarid2	jumonji, AT rich interactive domain 2
1450829_at	3	Early-Mid	1.4	0.7	1.5	1.8	0.2	1.6	0.7	1.3	1.6	0.7	Tnfaip3	tumor necrosis factor, alpha-induced protein 3
1450919_at	3	Early-Mid	-0.1	0.4	1.1	1.6	1	-0.1	0.1	0.6	1.1	0.3	Mpp1	membrane protein, palmitoylated
1451082_at	3	Early-Mid	-0.1	0.5	1.4	1.6	1.5	0	0.4	1	1.1	0.7	1300018I05Rik	RIKEN cDNA 1300018I05 gene
1451340_at	3	Early-Mid	0.1	1.5	1.8	1.8	0.6	-0.3	0.9	1.4	1.4	0.9	Arid5a	AT rich interactive domain 5A (Mrf1 like)
1451458_at	3	Early-Mid	0	0.6	1.5	1.8	0.2	0.1	0.2	0.9	1.5	-0.3	Tmem2	transmembrane protein 2
1452013_at	3	Early-Mid	0	0.3	1.7	1.8	0	0.2	0.4	1.3	1.8	-0.1	Atp10a	ATPase, class V, type 10A
1452676_a_at	3	Early-Mid	0	1	1.8	1.6	1.1	0.3	0.6	1.6	1	0.9	Pnpt1	polyribonucleotide nucleotidyltransferase 1
1452704_at	3	Early-Mid	-0.1	0.4	1.4	1	0.5	-0.1	0.3	0.9	1	0.6	1200015F23Rik	RIKEN cDNA 1200015F23 gene
1452803_at	3	Early-Mid	-0.2	0.1	0.7	1.8	1	0	0.1	0.4	1.1	0.6	Glipr2	GLI pathogenesis-related 2
1453035_at	3	Early-Mid	-0.1	0.6	1.4	1.5	-0.2	0.2	0.4	1.3	1.4	0.3	Lnp	limb and neural patterns
1453202_at	3	Early-Mid	0.6	1.8	1.4	0.9	0.2	-0.2	1	0.5	0.5	0.2	E330016A19Rik	RIKEN cDNA E330016A19 gene
1454633_at	3	Early-Mid	-0.1	0.8	1.9	1.7	0.8	-0.1	0.6	1.9	1.5	0.5	Etnk1	ethanolamine kinase 1
1455244_at	3	Early-Mid	-0.3	1.1	1.1	1.4	0	-0.3	0.6	0.6	1.3	-0.2	Daam1	dishevelled associated activator of morphogenesis 1
1456114_at	3	Early-Mid	0	0.2	1.5	1.7	0.9	0	0.4	1.2	1.4	0.2	Cds1	CDP-diacylglycerol synthase 1
1456412_a_at	3	Early-Mid	-0.1	-0.1	1	1.5	1.3	0.4	0.3	0.8	1.1	1	RP23-136K12.4	putative phosphatase
1456587_x_at	3	Early-Mid	0	0.8	1.3	1.7	1.3	0.3	0.6	0.9	1.4	1.2	2010005J08Rik	RIKEN cDNA 2010005J08 gene
1456607_at	3	Early-Mid	-0.2	1.1	1.4	1.5	0.5	0	0.7	1.3	1.4	0.2	Vcpip1	valosin containing protein (p97)/p47 complex interacting protein 1
1456861_at	3	Early-Mid	0.1	0.3	1.2	1.5	1.2	0.1	0.5	0.9	1	0.6	---	Activated spleen cDNA, RIKEN full-length enriched library, clone:F830206P12 product:hypothetical Cytochrome c heme-binding site containing protein, full insert sequence
1456874_at	3	Early-Mid	-0.2	0.8	1.4	1.7	1.2	-0.1	0.7	1	1.3	1	Flrt2	fibronectin leucine rich transmembrane protein 2
1458299_s_at	3	Early-Mid	0.4	0.6	0.5	1.2	-0.6	0.4	0.7	0.6	1	0	Nfkbie	nuclear factor of kappa light polypeptide gene enhancer in B-cells inhibitor, epsilon
1459981_s_at	3	Early-Mid	0.1	1.4	0.7	1.5	0.5	0.4	1	0.6	1.5	0.4	Rsbn1	rosbin, round spermatid basic protein 1
1460188_at	3	Early-Mid	-0.1	-0.1	1	1.6	1.2	-0.1	-0.1	0.6	1.3	0.7	Ptpn6	protein tyrosine phosphatase, non-receptor type 6
1460317_s_at	3	Early-Mid	0.2	0.6	0.8	1.2	1	-0.1	0.2	0.6	1.1	0.7	Gna13	guanine nucleotide binding protein, alpha 13
1415870_at	4	Late	-0.1	-0.1	-0.3	-0.7	-1	0.1	-0.1	-0.1	-0.1	-1	Calu	calumenin
1415874_at	4	Late	1.1	0.8	0	-0.1	-1	0.3	0.1	-0.1	-0.4	-1.1	Spry1	sprouty homolog 1 (Drosophila)
1416105_at	4	Late	-0.1	-0.1	-0.3	-0.5	-1	-0.1	0	-0.3	-0.5	-1.5	Nnt	nicotinamide nucleotide transhydrogenase
1416156_at	4	Late	-0.2	0	0.2	0.1	-1.1	0.1	0	0.4	0.2	-1.4	Vcl	vinculin
1416249_at	4	Late	0	0	-0.2	-0.7	-1	0.2	0.2	-0.1	-1	-1.2	Nadk	NAD kinase
1416292_at	4	Late	-0.1	-0.1	-0.2	-0.8	-1.3	0.1	0	-0.1	-0.5	-1	Prdx3	peroxiredoxin 3
1416894_at	4	Late	-0.1	0	-0.4	-0.5	-1.2	0	0.1	-0.1	-0.5	-1.4	1500019G21Rik	RIKEN cDNA 1500019G21 gene
1416904_at	4	Late	0	-0.1	-0.1	-0.3	-1.2	0.3	0	-0.1	-0.6	-2	Mbnl1	muscleblind-like 1 (Drosophila)
1417073_a_at	4	Late	-0.1	0	-0.3	-0.4	-1.1	0.1	0.1	0	-0.3	-1.1	Qk	quaking
1417167_at	4	Late	0	0.1	-0.4	-0.6	-1.1	-0.1	0	-0.5	-1	-1.4	Exosc5	exosome component 5
1417188_s_at	4	Late	-0.3	-0.2	-0.1	-0.8	-1	0.1	-0.2	-0.3	-0.5	-1.7	Hip2	huntingtin interacting protein 2
1417727_at	4	Late	-0.1	-0.1	-0.3	-0.7	-1	0	-0.1	-0.2	-0.8	-1.2	Sfrs9	splicing factor, arginine/serine rich 9
1418629_a_at	4	Late	0	0.3	0.3	0	-1.3	0	0	0.1	-0.2	-1.5	---	---
1418764_a_at	4	Late	-0.1	-0.2	-0.2	-0.4	-1	-0.3	0	-0.1	-0.8	-1.2	Bpnt1	bisphosphate 3'-nucleotidase 1
1418843_at	4	Late	0.1	0.2	0.5	0.4	-1.2	0.2	0.2	0.5	0.2	-2.5	Slc30a4	solute carrier family 30 (zinc transporter), member 4
1419132_at	4	Late	0.3	0.3	0.4	0.6	-1.2	0.7	0.5	0.3	0	-1	Tlr2	toll-like receptor 2
1419191_at	4	Late	-0.1	0.3	0.3	0	-1.1	0.2	0.2	0.3	-0.5	-1.1	Hipk3	homeodomain interacting protein kinase 3
1419260_a_at	4	Late	0	0	-0.3	-0.7	-1	0.2	0	-0.2	-1	-1.6	Snrpb	small nuclear ribonucleoprotein B
1419526_at	4	Late	0.1	0.1	-0.2	-0.9	-1.1	0	0.2	0	-0.5	-1.3	Fgr	Gardner-Rasheed feline sarcoma viral (Fgr) oncogene homolog
1420295_x_at	4	Late	-0.2	0.2	0.1	-0.5	-1	0.2	0.1	0.1	0	-1	Clcn5	chloride channel 5
1421129_a_at	4	Late	0	0.1	-0.1	-0.4	-1.3	-0.2	0	-0.5	-0.6	-1.2	Atp2a3	ATPase, Ca++ transporting, ubiquitous
1421366_at	4	Late	0.1	0	0.1	0.2	-1.2	0.2	0.1	-0.2	-0.3	-1	Clec5a	C-type lectin domain family 5, member a
1423346_at	4	Late	0	-0.1	-0.4	-0.6	-1	0.2	0	-0.2	-0.6	-1	Degs1	degenerative spermatocyte homolog 1 (Drosophila)
1424020_at	4	Late	0.2	0.1	-0.4	-0.7	-1	-0.1	0	-0.4	-1.1	-1.4	Arl6ip6 /// LOC674449	ADP-ribosylation factor-like 6 interacting protein 6 /// similar to ADP-ribosylation-like factor 6-interacting protein 6
1424028_at	4	Late	0.6	0.5	0.3	-0.4	-1	0.6	0.5	0.2	-0.8	-1.5	5830457O10Rik	RIKEN cDNA 5830457O10 gene
1424111_at	4	Late	-0.1	0	-0.3	-0.5	-1.2	-0.1	-0.3	-0.4	-1	-1.4	Igf2r	insulin-like growth factor 2 receptor
1424462_at	4	Late	0	-0.1	-0.3	-0.6	-1	-0.2	0	-0.2	-0.7	-1.1	Ergic2	ERGIC and golgi 2
1424486_a_at	4	Late	-0.1	0	0	-0.4	-1	0.1	0.4	0.3	-0.9	-1.4	Txnrd1	thioredoxin reductase 1
1424716_at	4	Late	0.1	-0.2	-0.3	-0.3	-1.4	0.3	-0.4	0.1	0	-1.5	Retsat	retinol saturase (all trans retinol 13,14 reductase)
1424780_a_at	4	Late	0	0	-0.2	-0.1	-1	0.1	0	-0.2	-0.1	-1.1	D10Ucla1	DNA segment, Chr 10, University of California at Los Angeles 1
1425006_a_at	4	Late	0.2	-0.1	0.2	-0.5	-1.3	0.1	-0.1	-0.1	-0.8	-1.1	Vrk1	vaccinia related kinase 1
1425270_at	4	Late	-0.3	0.1	0.1	0.1	-1.2	0.4	0.1	-0.1	-0.2	-1.8	Kif1b	kinesin family member 1B
1425367_at	4	Late	0	0.2	0.1	-0.2	-1.1	0.2	0.1	0	0	-1.1	Itgal /// LOC671163	integrin alpha L /// similar to Integrin alpha-L precursor (Leukocyte adhesion glycoprotein LFA-1 alpha chain) (LFA-1A) (Leukocyte function-associated molecule 1 alpha chain) (Lymphocyte antigen Ly-15) (CD11a antigen)
1425814_a_at	4	Late	-0.1	0.1	-0.2	0.3	-1.4	-0.3	0.2	-0.1	-0.1	-2.3	Calcrl	calcitonin receptor-like
1426269_at	4	Late	-0.2	-0.2	-0.4	-0.3	-1	-0.1	0	-0.3	0	-1.4	Sybl1	synaptobrevin like 1
1426744_at	4	Late	0.1	0.4	0.2	-0.9	-1.1	-0.4	0	-0.1	-0.7	-1	Srebf2	sterol regulatory element binding factor 2
1427327_at	4	Late	-0.1	-0.1	-0.4	-0.5	-1.3	0.1	0.2	-0.1	-0.7	-1	Pilra	paired immunoglobin-like type 2 receptor alpha
1428562_at	4	Late	0.4	-0.2	-0.2	-0.3	-1.1	0.3	-0.2	0	-0.2	-2.3	2210403K04Rik	RIKEN cDNA 2210403K04 gene
1428935_at	4	Late	0	0	-0.3	-0.5	-1	-0.4	-0.2	-0.6	-0.8	-1.5	Canx	calnexin
1428976_at	4	Late	-0.2	-0.1	0.3	0.3	-1.1	0	-0.4	-0.3	-0.4	-2	Tmpo	thymopoietin
1429233_at	4	Late	-0.2	-0.1	-0.1	-0.9	-1.3	-0.2	-0.2	-0.2	-0.6	-1.7	39336	septin 11
1429400_at	4	Late	-0.2	0.3	0.2	-0.6	-1	0.1	0.2	0.1	-0.7	-1.4	Clcn5	chloride channel 5
1429599_a_at	4	Late	0.1	0.2	0.1	-0.4	-1.3	-0.2	0.2	0	-0.4	-1.2	C630010D07Rik /// LOC665563 /// LOC674367	RIKEN cDNA C630010D07 gene /// similar to methylenetetrahydrofolate dehydrogenase (NADP+ dependent) 2-like /// region containing RIKEN cDNA C630010D07 gene; RIKEN cDNA 1110019K23 gene
1429601_x_at	4	Late	0	0.1	0.2	-0.3	-1.1	-0.1	0.3	-0.1	-0.5	-1	C630010D07Rik /// LOC665563 /// LOC674367	RIKEN cDNA C630010D07 gene /// similar to methylenetetrahydrofolate dehydrogenase (NADP+ dependent) 2-like /// region containing RIKEN cDNA C630010D07 gene; RIKEN cDNA 1110019K23 gene
1429878_a_at	4	Late	-0.1	-0.2	-0.1	-0.9	-1.3	0.1	0.3	0.2	-0.7	-1	Nupl1	nucleoporin like 1
1431038_at	4	Late	0	0.2	0	-0.5	-1.2	-0.2	0.2	-0.1	-0.4	-1.2	Rassf4	Ras association (RalGDS/AF-6) domain family 4
1433679_at	4	Late	-0.1	0.2	-0.3	-0.4	-1.2	-0.2	-0.1	-0.3	-0.9	-1.3	Fubp3	far upstream element (FUSE) binding protein 3
1434061_at	4	Late	0	0.1	-0.3	-0.3	-1.2	-0.1	0.2	0.1	-0.1	-1.6	Rp2h	retinitis pigmentosa 2 homolog (human)
1434541_x_at	4	Late	0.1	0.3	0.3	0.3	-1.2	0	0.2	0.2	0	-1.1	---	---
1434778_at	4	Late	0	0	-0.5	-0.5	-1.1	0.1	-0.1	0	-0.2	-2.3	---	Transcribed locus
1435070_at	4	Late	0.1	0	-0.1	-0.2	-1	0.2	0.1	-0.3	-0.2	-2	Aebp2	AE binding protein 2
1435235_at	4	Late	0	0.1	-0.3	-0.5	-1.1	0.1	0	-0.4	-0.6	-1.1	Txnl1	thioredoxin-like 1
1435480_at	4	Late	0.1	-0.2	0	-0.8	-1.1	-0.1	-0.5	-0.5	-0.8	-1.6	Braf	Braf transforming gene
1435560_at	4	Late	0	0.1	0.2	-0.4	-1.1	0	-0.3	-0.3	-0.8	-1.3	Itgal /// LOC671163	integrin alpha L /// similar to Integrin alpha-L precursor (Leukocyte adhesion glycoprotein LFA-1 alpha chain) (LFA-1A) (Leukocyte function-associated molecule 1 alpha chain) (Lymphocyte antigen Ly-15) (CD11a antigen)
1437055_x_at	4	Late	0	0.2	0	-0.2	-1	-0.5	0	-0.1	-0.1	-1.2	Mfsd1	Major facilitator superfamily domain containing 1
1437329_at	4	Late	-0.2	0.2	-0.1	-0.2	-1.2	-0.5	0	-0.2	-0.8	-1.8	Ptplb	protein tyrosine phosphatase-like (proline instead of catalytic arginine), member b
1437495_at	4	Late	-0.2	0.1	-0.1	-0.4	-1.3	-0.2	0.2	-0.4	-0.7	-1.4	Mbtps2	membrane-bound transcription factor peptidase, site 2
1438462_x_at	4	Late	0	0.2	0.5	0.3	-1.3	0.2	0.3	0.1	0.1	-1	---	---
1438471_at	4	Late	0.4	0.1	-0.3	-0.7	-1.2	1.1	0.3	0	0	-0.4	Wtap	Wilms' tumour 1-associating protein
1439622_at	4	Late	0	0.1	-0.1	-0.3	-1.1	-0.1	0.2	-0.2	-0.4	-1.5	Rassf4	Ras association (RalGDS/AF-6) domain family 4
1442348_at	4	Late	0.2	0.1	0.2	-1	-0.9	0.1	0	-0.3	-0.6	-1.4	---	---
1442368_at	4	Late	-0.3	-0.2	0	0.5	-1.4	0	-0.2	-0.3	0.1	-1	Kctd12b	potassium channel tetramerisation domain containing 12b
1442827_at	4	Late	-0.1	0	-0.3	-0.6	-1.3	0.4	0	0	-0.7	-1.4	Tlr4	Toll-like receptor 4
1448009_at	4	Late	-0.3	-0.1	-0.4	-0.5	-1.1	0.1	-0.1	-0.3	-0.4	-1.2	Ugcgl1	UDP-glucose ceramide glucosyltransferase-like 1
1450104_at	4	Late	0.1	-0.3	0.1	-0.3	-1.4	0.2	0.1	0	-0.2	-1.6	Adam10	a disintegrin and metallopeptidase domain 10
1451064_a_at	4	Late	-0.1	0	-0.3	-0.6	-1.1	0.3	0.1	0	-0.5	-1.1	Psat1	phosphoserine aminotransferase 1
1451097_at	4	Late	0	-0.1	-0.3	-0.6	-1.1	-0.1	0	-0.1	-0.7	-1.3	Vasp	vasodilator-stimulated phosphoprotein
1452152_at	4	Late	0	0.1	-0.1	-0.6	-1.1	0.1	-0.2	0	-0.6	-1.2	Clint1	clathrin interactor 1
1452496_at	4	Late	0	-0.1	0.1	-0.3	-1	0.3	0.2	0.2	0	-1.3	Atp11c	Atpase, class VI, type 11C
1452593_a_at	4	Late	0	0.1	-0.5	-0.4	-1	-1.6	0.1	-0.3	-0.6	-1.2	Tceb1	transcription elongation factor B (SIII), polypeptide 1
1454144_a_at	4	Late	-0.3	-0.1	0	-0.3	-1.3	0.2	0.2	0.1	-0.4	-1.4	Ccnc	cyclin C
1454625_at	4	Late	-0.1	0.4	0.7	0.2	-1	-0.2	-0.2	0.3	0.1	-1.6	Phf6	PHD finger protein 6
1454656_at	4	Late	0.5	0.7	-0.1	0.2	-1.2	0.2	0.4	0	0.1	-1.3	Spata13	spermatogenesis associated 13
1454909_at	4	Late	-0.1	0.1	-0.1	-0.5	-1	0	0	-0.2	-0.5	-1.4	Tacc1	transforming, acidic coiled-coil containing protein 1
1454958_at	4	Late	0.2	0.4	-0.1	-0.4	-1	-0.2	-0.1	-0.3	-0.7	-1.7	Gsk3b	glycogen synthase kinase 3 beta
1455030_at	4	Late	0	0.4	0.4	0.3	-1.2	-0.4	-0.1	0.3	0	-2.2	Ptprj	protein tyrosine phosphatase, receptor type, J
1455855_x_at	4	Late	0	0.1	-0.3	-0.6	-1.1	0.1	0	-0.2	-0.8	-1.1	Hnrpab	heterogeneous nuclear ribonucleoprotein A/B
1456092_at	4	Late	-0.1	-0.1	-0.3	-0.1	-1.4	0	0.3	0.3	0.3	-1.1	Kctd7	potassium channel tetramerisation domain containing 7
1458969_at	4	Late	0	-0.8	0	-0.7	-1.2	0.1	-0.2	-0.1	-0.3	-1.4	AU019559	expressed sequence AU019559
1416016_at	5	Mid-Late	-0.1	1.7	2.8	3.4	3.2	-0.1	1.4	2.7	3.2	3.2	Tap1	transporter 1, ATP-binding cassette, sub-family B (MDR/TAP)
1416380_at	5	Mid-Late	-0.3	0.8	2.3	3.7	3.6	-0.3	0.8	1.8	3.7	2.9	Mov10	Moloney leukemia virus 10
1417172_at	5	Mid-Late	-0.3	1.3	2.7	3.4	3.3	-0.3	1.2	2.2	3.3	3.4	Ube2l6	ubiquitin-conjugating enzyme E2L 6
1417333_at	5	Mid-Late	0	1.4	2.6	2.9	2.5	-0.1	0.6	1.8	2.2	2.1	Rasa4	RAS p21 protein activator 4
1417371_at	5	Mid-Late	0.8	3	3	3.5	1.6	0.4	2.6	2.6	3	1.4	Peli1	pellino 1
1417372_a_at	5	Mid-Late	0.9	3.1	2.8	3.1	1.7	0.6	2.7	2.6	2.9	1.7	Peli1	pellino 1
1417961_a_at	5	Mid-Late	0.1	1.8	2.5	2.5	2.5	0	1.5	2.6	3	2.7	Trim30	tripartite motif protein 30
1418536_at	5	Mid-Late	0.6	0.5	1	2.4	3.6	-0.1	0.3	0.5	2.6	3.8	LOC630509 /// LOC674192	similar to H-2 class I histocompatibility antigen, Q7 alpha chain precursor (QA-2 antigen) /// region containing histocompatibility 2, Q region locus 9; histocompatibility 2, Q region locus 7
1419026_at	5	Mid-Late	0.2	2.3	2.9	3.1	2.7	0.1	1.8	2.5	3	2.6	Daxx	Fas death domain-associated protein
1419202_at	5	Mid-Late	0.1	0.8	2	3.5	4.2	-0.2	0.4	1.5	4	4.8	Cst7	cystatin F (leukocystatin)
1419714_at	5	Mid-Late	0.6	1.8	2.3	2.7	2.4	0.4	0.9	1.5	2.3	2	Cd274	CD274 antigen
1420404_at	5	Mid-Late	0.1	0.7	1.9	2.9	2.6	0.4	0.2	1.1	2.6	2	Cd86	CD86 antigen
1420915_at	5	Mid-Late	0	1.4	2.9	3.4	2.8	0	1.2	2.8	3.1	1.8	Stat1	signal transducer and activator of transcription 1
1421733_a_at	5	Mid-Late	0	1.4	2.7	2.4	2.1	0	1.2	2.5	2.1	1.4	Tpst1	protein-tyrosine sulfotransferase 1
1422005_at	5	Mid-Late	1.1	2.7	3.7	2.8	1.9	0.8	2.3	3.2	2.6	1	Eif2ak2	eukaryotic translation initiation factor 2-alpha kinase 2
1422526_at	5	Mid-Late	0.1	1.2	2.1	3.3	1.9	0.4	1.5	1.9	3.5	2.4	Acsl1	acyl-CoA synthetase long-chain family member 1
1423754_at	5	Mid-Late	0	1	2	2.6	2.7	0	0.7	1.6	2.7	2.7	Ifitm3	interferon induced transmembrane protein 3
1424354_at	5	Mid-Late	-0.6	1.6	2.2	2.9	3.8	-0.4	1.2	1.7	2.5	3.4	1110007F12Rik	RIKEN cDNA 1110007F12 gene
1424444_a_at	5	Mid-Late	-0.1	0.8	2.1	2.8	3	-0.4	0.5	1.9	2.6	2.2	1600014C10Rik	RIKEN cDNA 1600014C10 gene
1424617_at	5	Mid-Late	-0.2	1.2	2.7	2.6	2.5	-0.2	1.2	2.4	2.5	2.5	Ifi35	interferon-induced protein 35
1424775_at	5	Mid-Late	0.1	1.5	2.5	3.1	2.9	0.1	1.1	2.6	3.6	3.5	Oas1a	2'-5' oligoadenylate synthetase 1A
1424921_at	5	Mid-Late	-0.2	0.2	1.7	2.9	3.5	-0.1	0.6	2	3.4	4	Brd4 /// Bst2	bromodomain containing 4 /// bone marrow stromal cell antigen 2
1425078_x_at	5	Mid-Late	0.4	1.2	2.5	2.3	2	0.3	1	2.2	2.1	2.2	LOC620078	similar to SP140 nuclear body protein (predicted)
1425405_a_at	5	Mid-Late	-0.1	1.3	2	2.4	2.8	0.2	1.4	2.4	2.8	2.3	Adar	adenosine deaminase, RNA-specific
1425719_a_at	5	Mid-Late	-0.1	0.9	2.5	2.8	2.5	0	0.5	1.9	2.5	2.5	Nmi	N-myc (and STAT) interactor
1426092_a_at	5	Mid-Late	0	1.6	2.7	2.6	2.7	0.2	1.8	2.5	2.4	2.3	Trim34	tripartite motif protein 34
1426278_at	5	Mid-Late	0.4	0.4	1.5	3.1	4	-0.2	0.3	1.6	3.7	4.7	Ifi27	interferon, alpha-inducible protein 27
1426415_a_at	5	Mid-Late	-0.1	1.8	2.3	2.8	2.4	0.4	1.9	2.2	2.6	2.2	Trim25	tripartite motif protein 25
1426543_x_at	5	Mid-Late	-0.1	0.8	1.6	2.8	2.4	-0.4	0.2	0.9	2.5	2.3	Endod1	endonuclease domain containing 1
1426774_at	5	Mid-Late	-0.1	1.7	2.8	3.1	2.6	0.1	1.3	2.8	3.2	2.4	Parp12	poly (ADP-ribose) polymerase family, member 12
1426862_at	5	Mid-Late	0.2	1.4	2.9	3.2	2.9	-0.1	0.6	2.1	2.7	2.4	Aftph	aftiphilin
1427874_at	5	Mid-Late	-0.1	1.2	1.9	2.3	2.5	0.1	1.2	1.9	2.4	3	Zfp313	zinc finger protein 313
1429184_at	5	Mid-Late	0	2.3	2.9	3.2	3.2	0	2	3.1	3.3	2.7	Gvin1	GTPase, very large interferon inducible 1
1429387_at	5	Mid-Late	0.6	1.2	1.5	2.9	2.4	0.7	0.7	1.5	2.4	2.7	Grap	GRB2-related adaptor protein
1429564_at	5	Mid-Late	0	1.1	2.4	2.6	2	0.1	0.6	1.6	2.1	2.1	Pcgf5	polycomb group ring finger 5
1429570_at	5	Mid-Late	-0.1	0.7	1.9	2.7	2.5	0.1	0.4	1.5	2.6	2.6	Mlkl	mixed lineage kinase domain-like
1431061_s_at	5	Mid-Late	0.5	2.5	2.8	3.1	1.7	0.2	2.3	2.3	2.6	1.2	Peli1	pellino 1
1432339_at	5	Mid-Late	0.4	0.9	1.1	2.8	3.9	0.7	1.1	1.4	3.7	3.5	4933432I03Rik	RIKEN cDNA 4933432I03 gene
1434380_at	5	Mid-Late	0.3	1.6	2.4	2.7	2.1	0.1	1.4	2.4	2.9	1.6	Gbp7	guanylate binding protein 7
1435208_at	5	Mid-Late	-0.1	2.2	2.7	3.1	2.6	-0.1	2	2.5	2.9	2.3	Dtx3l	deltex 3-like (Drosophila)
1435927_at	5	Mid-Late	0.2	1.5	2.4	2.8	1.6	0.1	0.8	1.8	2.3	1.8	Dennd3	DENN/MADD domain containing 3
1437176_at	5	Mid-Late	0.2	1.7	3.1	3.2	1.9	0.1	1.3	3.1	3.3	2.5	AI451557	expressed sequence AI451557
1437432_a_at	5	Mid-Late	-0.2	1.3	2.3	2.4	2.5	-0.2	1.2	1.7	2.3	2.7	Trim12	tripartite motif protein 12
1437689_x_at	5	Mid-Late	0.2	0.8	1.6	2.8	2.8	-0.5	0.2	1	2.2	2.6	Clu	clusterin
1445271_at	5	Mid-Late	0.4	1.3	2.7	2.3	2	0.3	1.1	2.2	2	1.7	9230105E10Rik	RIKEN cDNA 9230105E10 gene
1445897_s_at	5	Mid-Late	0.2	1.5	2.5	2.6	2.5	-0.1	1	2.3	2.3	2.6	Ifi35	interferon-induced protein 35
1449317_at	5	Mid-Late	0.9	1.7	2.3	3	2.3	0.7	1.6	1.6	2.7	2.3	Cflar	CASP8 and FADD-like apoptosis regulator
1449379_at	5	Mid-Late	0.2	0.7	2.7	3.5	4	0.1	0.7	2.5	3.2	3.2	Kdr	kinase insert domain protein receptor
1449450_at	5	Mid-Late	0.3	0.8	1.1	3	3.1	-0.3	1.1	1.4	3.2	3.2	Ptges	prostaglandin E synthase
1449591_at	5	Mid-Late	0.4	1.6	2.8	3.5	3	0.1	1.2	2.3	3.5	3.8	Casp4	caspase 4, apoptosis-related cysteine peptidase
1449858_at	5	Mid-Late	0	0.4	2.1	3.3	3.5	0.1	0.1	1.1	3	3.2	Cd86	CD86 antigen
1449875_s_at	5	Mid-Late	0.1	1	1.9	2.9	3.3	0.1	0.8	1.9	3.2	3.5	H2-T22 /// H2-T9	histocompatibility 2, T region locus 22 /// histocompatibility 2, T region locus 9
1450034_at	5	Mid-Late	-0.3	1.5	3	3.4	3.4	0.2	1.4	3	3.3	2.9	Stat1	signal transducer and activator of transcription 1
1450424_a_at	5	Mid-Late	0	0.5	1.7	3.1	4.6	0.1	0.1	1.1	3.2	4.1	Il18bp	interleukin 18 binding protein
1450696_at	5	Mid-Late	-0.1	0.8	2	2.9	2.8	-0.3	0.6	1.7	2.6	2.9	Psmb9	proteosome (prosome, macropain) subunit, beta type 9 (large multifunctional peptidase 2)
1451644_a_at	5	Mid-Late	0.7	1.1	2.1	3	4.9	0.8	1.5	1.6	3	4.2	H2-Q1 /// 0610037M15Rik	histocompatibility 2, Q region locus 1 /// RIKEN cDNA 0610037M15 gene
1451821_a_at	5	Mid-Late	0.1	1	2.6	3	3.2	0.4	1	2.8	3.4	3.5	Sp100	nuclear antigen Sp100
1451860_a_at	5	Mid-Late	0	1.8	3	3.3	3.1	-0.1	1.5	3.1	3.4	2.8	Trim30	tripartite motif protein 30
1452087_at	5	Mid-Late	-0.1	0.9	2.6	3.3	3.2	-0.1	0.4	2.1	3.2	3.3	Epsti1	epithelial stromal interaction 1 (breast)
1452178_at	5	Mid-Late	0.1	1.6	2.9	3.3	3.7	-0.1	1.2	2.4	3	3.3	Plec1 /// LOC671535	plectin 1 /// similar to poly (ADP-ribose) polymerase family, member 10
1452352_at	5	Mid-Late	0	1.1	1.6	3.4	2.9	0	0.9	1.8	3.7	4	Ctla2b	cytotoxic T lymphocyte-associated protein 2 beta
1453006_at	5	Mid-Late	0	1.2	2.1	2.8	2.8	0.2	0.8	1.2	2.9	3.3	2610306H15Rik	RIKEN cDNA 2610306H15 gene
1453228_at	5	Mid-Late	0.6	2.6	2.7	3.8	3.1	0.1	1.7	2.2	3.3	3.1	Stx11	syntaxin 11
1453299_a_at	5	Mid-Late	0.2	1.4	2.2	2.6	2.3	0.3	1.4	2.1	2.7	2.1	Pnp /// LOC545044 /// LOC667034	purine-nucleoside phosphorylase /// similar to purine-nucleoside phosphorylase /// similar to purine-nucleoside phosphorylase
1453472_a_at	5	Mid-Late	0	0.8	2	3	2.9	0.2	0.7	1.9	3.7	3.9	Slamf7	SLAM family member 7
1454169_a_at	5	Mid-Late	0	0.6	2.7	3.5	3.2	0	0.5	2.3	3.5	3.7	Epsti1	epithelial stromal interaction 1 (breast)
1454733_at	5	Mid-Late	0.1	1.8	3	3.9	2.2	0.6	1.7	2.3	3.3	2.8	Card4	caspase recruitment domain 4
1455500_at	5	Mid-Late	0.1	2.7	3.5	3.8	3.6	0	2	3.1	3.5	2.8	D11Ertd759e /// LOC672513	DNA segment, Chr 11, ERATO Doi 759, expressed /// similar to chromosome 17 open reading frame 27
1456164_at	5	Mid-Late	0.5	1.3	2	3.4	3	-0.8	0.9	1.8	2.5	2.7	AW011738	expressed sequence AW011738
1456494_a_at	5	Mid-Late	0	2.2	3.6	3.6	3.5	-0.2	1.5	2.9	3.3	3	Trim30 /// AI451617	tripartite motif protein 30 /// expressed sequence AI451617
1456635_at	5	Mid-Late	0.1	1.2	1.6	2.6	4	0.3	1.2	1.6	3.2	3.9	---	---
1459151_x_at	5	Mid-Late	0	1.4	2.5	2.5	2.4	-0.1	1	2.2	2	2.3	Ifi35	interferon-induced protein 35
1460603_at	5	Mid-Late	0.3	2.2	2.9	3.1	2.6	0.6	2.2	2.9	3.3	2.4	Samd9l	sterile alpha motif domain containing 9-like
1415975_at	6	Mid-Late	-0.3	0.4	1.2	1.9	1.6	-0.1	0.6	0.9	1.9	1.5	Carhsp1	calcium regulated heat stable protein 1
1416136_at	6	Mid-Late	0.1	0.3	0.9	1.3	1.4	-0.2	0.1	0.6	1.3	1.2	Mmp2	matrix metallopeptidase 2
1416200_at	6	Mid-Late	-0.2	0.2	0.5	2	0.8	-0.3	0	0.2	1.7	1.1	9230117N10Rik	RIKEN cDNA 9230117N10 gene
1416253_at	6	Mid-Late	-0.1	0.2	1	1.4	1	-0.2	0.1	0.7	2.1	1.7	Cdkn2d	cyclin-dependent kinase inhibitor 2D (p19, inhibits CDK4)
1416471_at	6	Mid-Late	0.1	0.4	1.1	1.5	1	0.1	0.2	0.7	1.3	1	Cept1	choline/ethanolaminephosphotransferase 1
1416521_at	6	Mid-Late	0.2	0.4	0.9	1.8	1.9	-0.8	-0.1	0.5	1.4	1.6	Sepw1	selenoprotein W, muscle 1
1416691_at	6	Mid-Late	0.1	0	1.6	1.9	1.8	0.1	0.2	0.8	1.3	1.3	Gtpbp2	GTP binding protein 2
1416885_at	6	Mid-Late	-0.1	0.1	1.2	1.5	0.7	-0.1	-0.2	0.6	1	1	1110038F14Rik	RIKEN cDNA 1110038F14 gene
1417189_at	6	Mid-Late	-0.1	0.5	0.9	1.6	1.4	0.2	0.2	0.7	1.5	1.7	Psme2	proteasome (prosome, macropain) 28 subunit, beta
1417928_at	6	Mid-Late	0	0.2	1	1.4	1	0	-0.1	0.3	0.9	1.1	Pdlim4	PDZ and LIM domain 4
1418269_at	6	Mid-Late	0.1	0.6	1.2	1.8	1.5	-0.4	0.5	0.7	1.6	1.6	Loxl3	lysyl oxidase-like 3
1418856_a_at	6	Mid-Late	0.4	0.1	0.8	1.6	1.5	0	0	0	0.7	1	Fanca	Fanconi anemia, complementation group A
1421266_s_at	6	Mid-Late	0.2	0.4	0.9	1.6	1.3	0.2	0.4	0.7	1.5	2.2	Nfkbib	nuclear factor of kappa light chain gene enhancer in B-cells inhibitor, beta
1421358_at	6	Mid-Late	0.2	0.3	0.9	1.4	1.4	0.2	0.2	0.7	1.5	1.5	H2-M3	histocompatibility 2, M region locus 3
1421812_at	6	Mid-Late	-0.1	0.4	0.8	1.4	1.4	0.1	0.5	1	1.8	1.6	Tapbp	TAP binding protein
1422126_a_at	6	Mid-Late	0.5	0.3	1.3	1.5	1.8	-0.3	0	0.6	1	2.3	Nudt13	nudix (nucleoside diphosphate linked moiety X)-type motif 13
1422403_at	6	Mid-Late	0.4	0.7	0.8	1.5	1.3	-0.1	-0.5	0.3	1.5	1.5	Ifna1 /// Ifna2 /// Ifna4 /// Ifna5 /// Ifna6 /// Ifna7 /// Ifna9 /// Ifnab /// Ifna6T /// LOC242517 /// Ifna12 /// LOC384100 /// Ifna14	interferon alpha 1 /// interferon alpha 2 /// interferon alpha 4 /// interferon alpha 5 /// interferon alpha 6 /// interferon alpha 7 /// interferon alpha 9 /// interferon alpha B /// interferon alpha 6T /// alpha-interferon /// interferon alpha 12 /// in
1422661_at	6	Mid-Late	0	0.2	1.2	1.4	1.3	0.3	0.1	0.9	1.4	1.5	Lgals8	lectin, galactose binding, soluble 8
1423540_at	6	Mid-Late	0	0.1	1	1.9	1.2	-0.1	-0.1	0.8	1.9	2.2	Rbms2	RNA binding motif, single stranded interacting protein 2
1423602_at	6	Mid-Late	0.3	0.6	1.3	2	1.4	0.3	0.4	0.7	1.3	1.5	Traf1	Tnf receptor-associated factor 1
1424400_a_at	6	Mid-Late	-0.3	0.6	1	1.8	1.6	-0.3	0.1	0.8	1.6	1.5	Aldh1l1	aldehyde dehydrogenase 1 family, member L1
1424733_at	6	Mid-Late	0.1	0.6	1.4	1.8	1.6	0	0.5	1	1.7	1.7	P2ry14	purinergic receptor P2Y, G-protein coupled, 14
1424961_at	6	Mid-Late	-1.1	0.9	1.2	1.4	1.8	0.5	0.5	0.2	1.4	1.7	Tapbpl	TAP binding protein-like
1425294_at	6	Mid-Late	-0.2	-0.2	1.3	2.4	1.4	0	0.1	1	2	1.7	Slamf8	SLAM family member 8
1425570_at	6	Mid-Late	0.3	0.8	0.5	1.6	1.2	-0.4	0.4	0.3	1.4	1.7	Slamf1	signaling lymphocytic activation molecule family member 1
1425616_a_at	6	Mid-Late	0.2	0.3	0.9	1.3	1	0	0.4	0.7	1.3	1.4	Ccdc23	coiled-coil domain containing 23
1426210_x_at	6	Mid-Late	0	0	0.9	1.9	1.1	-0.4	-0.1	0.7	1.6	1.6	Parp3	poly (ADP-ribose) polymerase family, member 3
1426299_at	6	Mid-Late	-0.1	0.4	0.8	1.4	0.8	0.2	0.4	0.6	1.4	1.2	9130017C17Rik	RIKEN cDNA 9130017C17 gene
1426324_at	6	Mid-Late	0.3	0.4	1	1.2	1.8	0.3	0.2	0.6	1.1	2.3	H2-D1	histocompatibility 2, D region locus 1
1428662_a_at	6	Mid-Late	0	0.1	0.8	1.5	0.4	0	-0.1	0	1	0.4	Hod	homeobox only domain
1428767_at	6	Mid-Late	0.1	0.2	1.1	1.6	1.4	0.1	0.3	1	1.6	1.7	Gsdmdc1	gasdermin domain containing 1
1429082_at	6	Mid-Late	0	0.3	1.2	0.9	1.1	0	0.2	0.9	0.9	1.1	D5Ertd585e	DNA segment, Chr 5, ERATO Doi 585, expressed
1432245_s_at	6	Mid-Late	-0.1	0.3	1.3	1.8	1.5	0.1	0.2	0.5	1.1	1.2	Ttc9c	tetratricopeptide repeat domain 9C
1433565_at	6	Mid-Late	0	0.3	1.4	2	1.3	0.1	-0.1	0.8	1.5	1.4	Prpf38a	PRP38 pre-mRNA processing factor 38 (yeast) domain containing A
1435402_at	6	Mid-Late	0.1	0.7	0.4	2	1.4	-0.1	0.3	0.2	1	1.2	Gramd1b	GRAM domain containing 1B
1437341_x_at	6	Mid-Late	0	0.4	1.4	1.9	1.6	0.1	0.1	0.8	1.4	1.2	Cnp1	cyclic nucleotide phosphodiesterase 1
1437514_at	6	Mid-Late	-0.1	0.5	1.1	1.6	1.6	0	0.6	1.1	1.6	1.8	B430306N03Rik	RIKEN cDNA B430306N03 gene
1437980_at	6	Mid-Late	0.2	1	0.7	1.3	1.4	-0.7	0.4	0.1	1	1.3	9130230N09Rik	RIKEN cDNA 9130230N09 gene
1439087_a_at	6	Mid-Late	-1.7	0.5	1.3	1.6	1.5	-0.7	0.5	1	1.8	1.7	1500004A08Rik	RIKEN cDNA 1500004A08 gene
1440666_at	6	Mid-Late	0.2	0.3	1	1.9	2	0.3	0.1	0.5	0.8	1.5	4933430I17Rik	RIKEN cDNA 4933430I17 gene
1443948_at	6	Mid-Late	0	0.2	0.9	1.6	1.4	-0.2	0.3	0.5	1.1	1.4	Ttc9c	tetratricopeptide repeat domain 9C
1444524_at	6	Mid-Late	0.2	0.3	0.9	1.8	1.6	0	0.1	0.6	1.6	2.4	---	Activated spleen cDNA, RIKEN full-length enriched library, clone:F830206P12 product:hypothetical Cytochrome c heme-binding site containing protein, full insert sequence
1445687_at	6	Mid-Late	0.1	0.3	1.1	1.3	1.3	-0.1	0	0.7	1.3	1.3	Gm885	gene model 885, (NCBI)
1447880_x_at	6	Mid-Late	0	0.7	1.1	1.3	1.8	-0.5	0.2	0.6	0.8	1	Edg5	Endothelial differentiation, sphingolipid G-protein-coupled receptor, 5
1448437_a_at	6	Mid-Late	0.1	0.2	1.2	1.9	1.2	0.1	0.1	0.5	1	0.9	Gtpbp2	GTP binding protein 2
1448751_at	6	Mid-Late	0	0.5	0.9	1.4	1.3	-0.1	0.2	0.7	1.1	1.1	Ap3m2	adaptor-related protein complex 3, mu 2 subunit
1449156_at	6	Mid-Late	0.3	0.8	1.1	1.2	2	0	0.2	0.4	0.9	1.6	Ly9	lymphocyte antigen 9
1451046_at	6	Mid-Late	-0.1	0	1.1	1.5	1.5	0	0	1	1.8	1.4	Zfpm1	zinc finger protein, multitype 1
1451929_a_at	6	Mid-Late	0.1	0.4	0.9	1.3	1.3	0.1	0.1	0.5	1.3	2	Vrk2	vaccinia related kinase 2
1451969_s_at	6	Mid-Late	0	-0.1	1.1	1.9	1.5	-0.1	0	0.5	1.5	1.5	Parp3	poly (ADP-ribose) polymerase family, member 3
1452739_at	6	Mid-Late	0.4	0.5	1.1	1	1.1	-0.3	-0.2	0.3	0.6	1	Fbxo7	F-box only protein 7
1452834_at	6	Mid-Late	0	0.8	1.5	1.3	1.8	-0.3	0.5	0.8	0.8	1.3	2600010E01Rik	RIKEN cDNA 2600010E01 gene
1458656_at	6	Mid-Late	-0.1	0.5	1.2	1.1	1.3	-0.1	0.2	1	1.3	1.6	AW050198	expressed sequence AW050198
1460307_at	6	Mid-Late	0	0	1.2	2.2	1.9	-0.2	0.1	0.8	1.9	2.2	Akt3	thymoma viral proto-oncogene 3
1416536_at	7	Mid	0	-0.7	-0.8	-1.3	-1.2	0.1	-0.5	-0.7	-1.2	-1.1	Mum1	melanoma associated antigen (mutated) 1
1416641_at	7	Mid	0	-0.2	-0.4	-1.7	-0.9	-0.1	0.1	-0.2	-1.1	-1.1	Lig1	ligase I, DNA, ATP-dependent
1417353_x_at	7	Mid	0	-0.1	-0.8	-1.4	-1	-0.1	-0.1	-0.4	-1.4	-0.8	Snrpa1	small nuclear ribonucleoprotein polypeptide A'
1417901_a_at	7	Mid	-0.1	-0.3	-1.3	-1.5	-0.1	0.1	-0.1	-0.7	-1	0.3	Ica1	islet cell autoantigen 1
1421654_a_at	7	Mid	-0.2	-0.4	-1	-1.4	-0.5	-0.2	-0.2	-0.3	-1	-0.4	Lmna	lamin A
1423797_at	7	Mid	-0.3	-0.6	-1.2	-1.1	-1.1	0.1	-0.3	-0.7	-0.6	-1	Aacs	acetoacetyl-CoA synthetase
1424142_at	7	Mid	-0.1	0.2	-0.1	-2.1	-0.7	0.3	0.3	-0.3	-1.1	-0.5	Ikbkap	inhibitor of kappa light polypeptide enhancer in B-cells, kinase complex-associated protein
1424610_at	7	Mid	0.2	-0.7	-1.2	-1.3	-0.7	0.1	0	-0.6	-1.2	-0.5	Trub2	TruB pseudouridine (psi) synthase homolog 2 (E. coli)
1425407_s_at	7	Mid	0	-0.2	-0.7	-1.5	-0.8	0.2	0	-0.3	-1	-1	Clec4a2 /// Clec4b1	C-type lectin domain family 4, member a2 /// C-type lectin domain family 4, member b1
1426118_a_at	7	Mid	0	-0.2	-0.8	-1.5	-0.9	-0.2	-0.1	-0.4	-1.4	-1	Tomm40	translocase of outer mitochondrial membrane 40 homolog (yeast)
1426323_x_at	7	Mid	0	-0.5	-1	-1.6	-0.1	-0.3	-0.4	-0.8	-1.2	0.6	Siva	Cd27 binding protein (Hindu God of destruction)
1426378_at	7	Mid	-0.1	-0.5	-1.1	-1.5	-0.6	-0.1	-0.4	-0.7	-1.3	-0.9	Eif4b	eukaryotic translation initiation factor 4B
1426473_at	7	Mid	-0.1	-0.4	-0.8	-1.8	-0.5	0.1	-0.3	-0.7	-1.3	-0.9	Dnajc9	DnaJ (Hsp40) homolog, subfamily C, member 9
1426579_at	7	Mid	0	-0.2	-0.8	-1.5	-0.7	0.2	-0.3	-0.8	-1.8	-0.7	Gnl2	guanine nucleotide binding protein-like 2 (nucleolar)
1426832_at	7	Mid	0.3	-0.3	-0.9	-1.6	-0.5	0	-0.3	-0.6	-1.2	-0.5	6330505F04Rik	RIKEN cDNA 6330505F04 gene
1426931_s_at	7	Mid	-0.1	-0.1	-0.8	-1.4	-1.1	0.4	0.1	-0.3	-1.2	-0.6	D19Bwg1357e /// Smarca2	DNA segment, Chr 19, Brigham & Women's Genetics 1357 expressed /// SWI/SNF related, matrix associated, actin dependent regulator of chromatin, subfamily a, member 2
1428675_at	7	Mid	-0.2	-0.5	-0.8	-1.7	-0.3	-0.2	-0.3	-0.7	-1.5	-0.8	1110049F12Rik	RIKEN cDNA 1110049F12 gene
1430515_s_at	7	Mid	-0.1	-0.5	-0.8	-1.6	-0.7	-0.1	-0.2	-0.4	-1.1	-0.2	Aasdhppt	aminoadipate-semialdehyde dehydrogenase-phosphopantetheinyl transferase
1432372_a_at	7	Mid	-0.1	-0.4	-0.7	-1.3	-1.2	-0.4	0	-0.4	-1.6	-1	Spr	sepiapterin reductase
1433983_at	7	Mid	-0.4	-1	-1.3	-1.3	-0.2	-0.3	-0.6	-1	-0.5	-0.2	Cnksr3	Cnksr family member 3
1434434_s_at	7	Mid	0	-0.3	-1	-1.3	-1	0	-0.3	-0.8	-1.5	-0.9	Tcerg1	transcription elongation regulator 1 (CA150)
1434452_x_at	7	Mid	-0.3	0	-0.8	-1.5	-0.9	-0.5	0	-0.7	-1	-0.1	Eif2a	eukaryotic translation initiation factor 2a
1434842_s_at	7	Mid	0.3	-0.1	-0.7	-1.5	-0.9	0.1	-0.3	-0.7	-1.3	-0.7	Upf3b	UPF3 regulator of nonsense transcripts homolog B (yeast)
1434888_a_at	7	Mid	-0.1	-0.2	-1	-1.5	-0.7	0	-0.2	-0.6	-1.3	-0.9	Matr3	matrin 3
1436390_a_at	7	Mid	0	-0.2	-0.9	-1.5	-0.6	-0.5	0	-0.5	-1.2	-0.5	Clcc1	chloride channel CLIC-like 1
1436393_a_at	7	Mid	-0.2	-0.5	-0.9	-1.3	-0.8	-0.1	-0.1	-0.4	-1.4	-0.9	Trim37	tripartite motif protein 37
1437377_a_at	7	Mid	-0.2	-0.3	-0.9	-1.5	-0.5	-0.1	-0.3	-1	-1.7	-0.5	Polrmt	polymerase (RNA) mitochondrial (DNA directed)
1437850_a_at	7	Mid	-0.1	-0.1	-0.8	-1.4	-1.2	-0.5	-0.1	-0.7	-1.6	-0.8	Cnbp	cellular nucleic acid binding protein
1437908_a_at	7	Mid	-0.1	-0.3	-1	-1.3	-0.9	-0.2	-0.3	-0.7	-1.2	-1	1200007D18Rik	RIKEN cDNA 1200007D18 gene
1438196_at	7	Mid	0	-0.2	-0.9	-1.4	-0.7	0.1	-0.1	-0.3	-1.2	-0.7	Gpd1l	glycerol-3-phosphate dehydrogenase 1-like
1448466_at	7	Mid	-0.4	-0.5	-1	-1.2	-1.1	0	-0.1	-0.7	-1.3	-1	Cdca5	cell division cycle associated 5
1449183_at	7	Mid	-0.2	-0.6	-1.1	-1.7	-0.2	0.1	-0.3	-0.5	-1.4	-0.5	Comt	catechol-O-methyltransferase
1450506_a_at	7	Mid	0	-0.1	-0.8	-1.4	-1.2	0.1	-0.1	-0.7	-1.3	-0.6	Isg20l1	interferon stimulated exonuclease gene 20-like 1
1450735_at	7	Mid	0	-0.3	-0.9	-1.4	-1.1	0.2	-0.1	-0.5	-1.3	-1.1	1810003N24Rik	RIKEN cDNA 1810003N24 gene
1450874_at	7	Mid	0	-0.2	-0.8	-1.5	-0.8	-0.2	-0.2	-0.5	-1.3	-0.5	Matr3	matrin 3
1451141_at	7	Mid	-0.1	-0.4	-0.5	-1.7	-0.6	0.1	-0.6	-0.3	-1.2	-0.9	Mettl8	methyltransferase like 8
1451144_at	7	Mid	0.1	-0.3	-1	-1.3	-0.9	0.3	-0.1	-0.7	-1.6	-0.7	Bxdc2	brix domain containing 2
1452048_at	7	Mid	0	-0.4	-1	-1.6	-0.5	-0.1	-0.2	-0.6	-1.4	-0.5	Mrpl12	mitochondrial ribosomal protein L12
1452151_at	7	Mid	0	-0.9	-0.9	-1.1	-1.1	0.1	-0.4	-0.4	-1.4	-1.1	BC021523	cDNA sequence BC021523
1452309_at	7	Mid	-0.2	-0.3	-1.2	-1.8	0	0	-0.2	-0.6	-1.4	-0.6	Cgnl1 /// LOC677485	cingulin-like 1 /// similar to cingulin-like 1 isoform 1
1453007_at	7	Mid	-0.1	-0.3	-0.6	-1.8	-0.2	0	-0.1	-0.3	-1	-0.4	3110082I17Rik	RIKEN cDNA 3110082I17 gene
1453149_at	7	Mid	-0.1	-0.8	-1.2	-1.2	-0.3	0.1	-0.3	-0.7	-1.2	-0.1	Slc25a32	solute carrier family 25, member 32
1454952_s_at	7	Mid	-0.1	-0.2	-0.9	-1.3	-1.2	0	-0.1	-0.6	-1.5	-0.8	B130055D15Rik	RIKEN cDNA B130055D15 gene
1455805_x_at	7	Mid	0	-0.2	-0.9	-1.3	-1.2	0.2	0	-0.4	-1.4	-0.9	Ccdc22	coiled-coil domain containing 22
1458374_at	7	Mid	0	-0.3	-0.9	-1.5	-0.8	0	-0.1	-0.4	-1.6	-0.1	C79407	expressed sequence C79407
1459529_at	7	Mid	0	-0.7	-1.7	-1	-0.7	-0.3	-0.5	-1	-0.9	-0.5	E230016K23Rik	RIKEN cDNA E230016K23 gene
1415829_at	8	Mid	0	0.1	-0.5	-2.3	-2.9	-0.1	-0.1	-0.6	-2.8	-3	Lbr	lamin B receptor
1417823_at	8	Mid	-0.8	-0.1	-0.2	-4.5	-5.2	0.1	-0.1	-0.6	-4.6	-4.6	Gcat	glycine C-acetyltransferase (2-amino-3-ketobutyrate-coenzyme A ligase)
1418305_s_at	8	Mid	0.1	-0.3	-1.9	-2.4	-2.4	0.2	-0.3	-1.5	-3	-3.1	Nola1	nucleolar protein family A, member 1 (H/ACA small nucleolar RNPs)
1420028_s_at	8	Mid	-0.1	-0.2	-1.4	-2.3	-2.4	0	0	-0.9	-2.6	-2.9	Mcm3 /// LOC671904	minichromosome maintenance deficient 3 (S. cerevisiae) /// similar to DNA replication licensing factor MCM3 (DNA polymerase alpha holoenzyme-associated protein P1) (P1-MCM3)
1420477_at	8	Mid	0.1	-0.3	-1.1	-3.2	-2.8	0	-0.2	-0.8	-2.4	-3	Nap1l1	nucleosome assembly protein 1-like 1
1420715_a_at	8	Mid	0.6	0.5	-2.2	-2.9	-2.3	-1	-0.3	-1.6	-2.6	-1.5	Pparg	peroxisome proliferator activated receptor gamma
1421260_a_at	8	Mid	-0.3	-0.7	-2.2	-3.8	-3.2	-0.1	-0.4	-1.5	-3.8	-2.9	Srm	spermidine synthase
1422430_at	8	Mid	0	-0.3	-1.4	-2.7	-3.8	0.3	-0.4	-0.6	-3.2	-2.8	Fignl1	fidgetin-like 1
1422844_a_at	8	Mid	-0.2	-0.5	-1.6	-2.7	-1.7	0	-0.4	-1.2	-2.7	-2.7	Wdr77	WD repeat domain 77
1425745_a_at	8	Mid	0	-0.4	-1.8	-4.2	-2	0.4	-0.7	-1.5	-4.8	-2	Tacc2	transforming, acidic coiled-coil containing protein 2
1426652_at	8	Mid	-0.1	-0.4	-1.3	-2.7	-2.7	0.2	-0.2	-1	-2.4	-3.5	Mcm3 /// LOC671904	minichromosome maintenance deficient 3 (S. cerevisiae) /// similar to DNA replication licensing factor MCM3 (DNA polymerase alpha holoenzyme-associated protein P1) (P1-MCM3)
1426705_s_at	8	Mid	-0.2	-0.3	-1.3	-2.9	-2	0.1	-0.3	-1	-3.4	-2.7	Iars	isoleucine-tRNA synthetase
1426749_at	8	Mid	0	-0.3	-0.9	-2.7	-2.3	0	-0.2	-1.3	-3.5	-2.9	Prmt3	protein arginine N-methyltransferase 3
1428224_at	8	Mid	0.1	-0.1	-1.4	-2.7	-2.7	-0.2	-0.1	-0.8	-2.6	-2.9	Hnrpdl	heterogeneous nuclear ribonucleoprotein D-like
1428550_at	8	Mid	0	-1	-2.5	-4.8	-1.5	-0.5	-0.6	-1.5	-4.4	-2.1	1810015A11Rik	RIKEN cDNA 1810015A11 gene
1429427_s_at	8	Mid	-0.4	-1.7	-1.3	-2.4	-2	-0.4	-1	-1.4	-2.9	-1.8	Tcf7l2	transcription factor 7-like 2, T-cell specific, HMG-box
1433502_s_at	8	Mid	-0.1	-1	-2	-2.6	-2.4	0.1	-0.6	-1.9	-2.3	-2.9	Tsr1	TSR1, 20S rRNA accumulation, homolog (yeast)
1434316_at	8	Mid	0.1	-0.7	-1.8	-2.4	-2.4	-0.1	-0.7	-1.4	-3.2	-3.3	Chsy1	carbohydrate (chondroitin) synthase 1
1434657_at	8	Mid	0	-0.2	-1.6	-2.7	-3.2	-0.2	-0.5	-1.7	-2.6	-3.1	Gls	glutaminase
1435939_s_at	8	Mid	0	-0.4	-2.1	-3.8	-3.1	0.1	0.3	-1	-4	-3	AI987662	expressed sequence AI987662
1436614_at	8	Mid	-0.1	-1	-1.9	-3.6	-2.6	0.1	-0.4	-1.2	-3.2	-2.7	AI843639	expressed sequence AI843639
1436777_at	8	Mid	0.1	-0.7	-0.7	-4.7	-1.9	-0.5	-0.3	-0.5	-5.4	-1.6	---	---
1437343_x_at	8	Mid	0	-0.5	-1.8	-3	-2.1	0.3	-0.5	-1.3	-3.3	-3.1	Atad3a	ATPase family, AAA domain containing 3A
1437520_a_at	8	Mid	-0.2	-0.2	-1.4	-2.4	-1.8	0	-0.1	-0.9	-2.6	-1.9	Nup85	nucleoporin 85
1438016_at	8	Mid	-0.1	-0.3	-2.3	-3.7	-2.5	0.1	-0.3	-1.6	-4.2	-2.8	BC068171	cDNA sequence BC068171
1438178_x_at	8	Mid	0.1	-0.5	-1.9	-2.8	-1.9	0	-0.5	-1.8	-3.3	-3.1	Atad3a	ATPase family, AAA domain containing 3A
1441788_s_at	8	Mid	0	-0.4	-2.9	-4	-3.7	-0.7	-0.4	-2.2	-4	-4	BC068171	cDNA sequence BC068171
1443969_at	8	Mid	-1.2	-3.1	-1.9	-3.6	-1.6	-3	-3.5	-2.2	-4	-2	Irs2	insulin receptor substrate 2
1448261_at	8	Mid	-0.3	-0.5	-1.9	-4.2	-4.5	-0.2	-0.5	-1.2	-3.4	-4.1	Cdh1	cadherin 1
1448472_at	8	Mid	-0.2	-0.4	-0.9	-4.1	-2	-0.5	-0.6	-0.3	-4.3	-3.1	Vars2	valyl-tRNA synthetase 2
1448646_at	8	Mid	-0.1	-0.7	-1.8	-2.9	-2.3	-0.1	-0.4	-1.4	-3.3	-2.6	Wdr12	WD repeat domain 12
1448991_a_at	8	Mid	-0.3	-1	-1.6	-3.4	-1.4	-0.9	-1.1	-2.1	-2.4	-1.8	Ina	internexin neuronal intermediate filament protein, alpha
1449155_at	8	Mid	-0.4	-0.5	-3.1	-4.9	-4.2	-0.2	-0.5	-3.5	-5.3	-4.4	Polr3g	polymerase (RNA) III (DNA directed) polypeptide G
1451077_at	8	Mid	0.2	-0.3	-1.5	-3.1	-2.4	0.1	-0.2	-1.1	-2.4	-1.9	Rpl5 /// LOC382740 /// LOC665407 /// LOC668032 /// LOC672748 /// LOC675821	ribosomal protein L5 /// similar to 60S ribosomal protein L5 /// similar to 60S ribosomal protein L5 /// similar to 60S ribosomal protein L5 /// similar to 60S ribosomal protein L5 /// similar to 60S ribosomal protein L5
1451087_at	8	Mid	0	-0.1	-1.2	-2.6	-2	-0.3	-0.3	-1	-3.1	-3.2	Wdr36	WD repeat domain 36
1451248_at	8	Mid	-0.1	-0.4	-1.2	-3.1	-2.1	0.3	-0.1	-0.9	-2.8	-2.7	Prmt7	protein arginine N-methyltransferase 7
1451649_a_at	8	Mid	0	-0.4	-1.7	-2.5	-1.9	0.2	-0.2	-1.2	-3.3	-2.1	Wdr75	WD repeat domain 75
1451722_s_at	8	Mid	-0.3	-0.6	-1.7	-3.4	-2.4	-0.1	0	-1	-2.4	-2.5	Smyd5	SET and MYND domain containing 5
1452305_s_at	8	Mid	0.3	0.2	-0.2	-4.3	-1.8	0.1	0.2	0	-3.9	-1	2610510J17Rik	RIKEN cDNA 2610510J17 gene
1452830_s_at	8	Mid	0	-0.2	-1.2	-2.2	-2.5	-0.2	-0.3	-0.9	-2.5	-3.1	Cad	carbamoyl-phosphate synthetase 2, aspartate transcarbamylase, and dihydroorotase
1452841_at	8	Mid	-0.1	-0.5	-1.7	-2.6	-2.5	-0.2	-0.8	-0.8	-2.3	-2.7	Pgm2l1	phosphoglucomutase 2-like 1
1456541_x_at	8	Mid	0	-0.6	-2.1	-3.4	-2.5	0.2	-0.5	-1.6	-3.2	-2.9	Atad3a	ATPase family, AAA domain containing 3A
1459680_at	8	Mid	0	-1.4	-2.5	-2.2	-2.3	-0.6	-1.6	-2.2	-2.2	-2.4	Tomm40	Translocase of outer mitochondrial membrane 40 homolog (yeast)
1460672_at	8	Mid	0.1	-1.4	-2.2	-2.7	-1.8	0	-1.4	-1.6	-3.9	-1.4	2410002F23Rik	RIKEN cDNA 2410002F23 gene
1416001_a_at	9	Mid-Late	0.1	-0.4	-0.4	-1.1	-1.1	0.1	0	-0.2	-0.7	-1.1	Cotl1	coactosin-like 1 (Dictyostelium)
1416731_at	9	Mid-Late	-0.1	-0.1	-0.6	-1.1	-1.2	0.1	-0.2	-0.3	-1	-1.4	Top2b	topoisomerase (DNA) II beta
1416732_at	9	Mid-Late	-0.2	-0.3	-0.6	-1.1	-1.2	0.4	0	0	-1	-1.1	Top2b	topoisomerase (DNA) II beta
1418560_at	9	Mid-Late	-0.1	-0.2	-0.3	-1	-0.8	0	-0.2	-0.4	-0.9	-1.5	Pdha1	pyruvate dehydrogenase E1 alpha 1
1418828_at	9	Mid-Late	-0.1	-0.3	-0.8	-1.1	-1.1	0	0	-0.2	-0.4	-1	Thex1	three prime histone mRNA exonuclease 1
1419912_s_at	9	Mid-Late	-0.1	-0.1	-0.6	-1.1	-0.8	-0.2	0	-0.3	-1	-1.3	Strap	Serine/threonine kinase receptor associated protein
1420307_a_at	9	Mid-Late	-0.1	-0.2	-0.7	-1.2	-0.9	0.3	0.1	-0.2	-0.7	-1.1	Pitpnb	phosphatidylinositol transfer protein, beta
1422013_at	9	Mid-Late	-0.1	-0.2	-0.6	-1.3	-1	0.1	-0.1	-0.3	-0.8	-1.2	Clec4a2	C-type lectin domain family 4, member a2
1422880_at	9	Mid-Late	-0.1	-0.2	-0.7	-1.1	-1	0.2	0	-0.2	-0.6	-1.1	Sypl	synaptophysin-like protein
1422881_s_at	9	Mid-Late	-0.2	-0.2	-0.8	-1.1	-1.3	0	0	-0.3	-0.7	-1	Sypl	synaptophysin-like protein
1422906_at	9	Mid-Late	0	-0.2	-0.6	-1.1	-1.3	0.1	0	-0.5	-0.5	-1.4	Abcg2	ATP-binding cassette, sub-family G (WHITE), member 2
1423157_at	9	Mid-Late	-0.1	-0.3	-0.8	-0.9	-1.1	-0.1	0	-0.3	-0.6	-1.5	Gnpnat1	glucosamine-phosphate N-acetyltransferase 1
1423196_at	9	Mid-Late	0.3	0	-0.1	-1.1	-0.8	0.1	0.2	0	-1.1	-1.2	Nedd1	neural precursor cell expressed, developmentally down-regulated gene 1
1423208_at	9	Mid-Late	-0.3	-0.2	-0.6	-1.1	-1.2	0	0	-0.3	-0.5	-1.9	Tmem167	transmembrane protein 167
1423728_at	9	Mid-Late	-0.1	-0.1	-0.4	-1.1	-1	0.3	0	-0.2	-1.1	-1.2	Eif3s6ip	eukaryotic translation initiation factor 3, subunit 6 interacting protein
1423787_at	9	Mid-Late	0	-0.1	-0.6	-1.2	-1	-0.1	0	-0.1	-0.9	-1.5	Nup133	nucleoporin 133
1424466_at	9	Mid-Late	-0.1	-0.3	-0.6	-1.2	-1.2	0.2	-0.1	-0.3	-0.6	-1.1	Ipo9	importin 9
1425048_a_at	9	Mid-Late	0.1	-0.1	-0.4	-1	-0.9	0	0	-0.1	-0.8	-1	Hmgb1	high mobility group box 1
1426297_at	9	Mid-Late	-0.3	-0.3	-0.7	-1	-0.8	-0.2	0.2	-0.5	-1.1	-1.4	Tcfe2a	transcription factor E2a
1427037_at	9	Mid-Late	-0.2	-0.4	-0.6	-1.1	-1.1	0.4	0.2	0.2	-0.9	-1.3	Eif4g1	eukaryotic translation initiation factor 4, gamma 1
1427918_a_at	9	Mid-Late	0	-0.5	-0.7	-1	-1.1	0.1	0	-0.4	-0.4	-1.9	Rhoq	ras homolog gene family, member Q
1428228_at	9	Mid-Late	-0.1	-0.3	-0.8	-1	-1.2	0.2	0	-0.5	-0.9	-1.3	Pgm3	phosphoglucomutase 3
1429264_at	9	Mid-Late	-0.2	-0.6	-0.6	-1	-1.1	0.1	-0.3	0	-0.6	-1.3	C030044B11Rik	RIKEN cDNA C030044B11 gene
1429435_x_at	9	Mid-Late	-0.1	0.2	-1	-0.8	-1.2	0.1	0.3	-0.5	-0.1	-1.8	Pik3ca	phosphatidylinositol 3-kinase, catalytic, alpha polypeptide
1429616_at	9	Mid-Late	-0.3	-0.3	-0.6	-0.8	-1	0.6	0	-0.2	-0.1	-1.2	Zfp91	zinc finger protein 91
1434282_at	9	Mid-Late	0	-0.2	-0.7	-1.3	-1.2	-0.1	-0.4	-0.4	-1	-1.5	Ibtk	inhibitor of Bruton agammaglobulinemia tyrosine kinase
1435568_at	9	Mid-Late	0	0.1	-0.3	-1	-0.8	0.1	0.1	-0.1	-0.9	-1.8	AK129128	cDNA sequence AK129128
1438938_x_at	9	Mid-Late	0	0	-0.7	-1	-1	0.3	0.1	-0.1	-1.1	-1.2	Phb2	prohibitin 2
1444537_at	9	Mid-Late	-0.5	-0.6	-0.6	-0.6	-1	-0.1	-0.3	-0.3	-0.7	-1.2	AI429363	expressed sequence AI429363
1449137_at	9	Mid-Late	-0.1	-0.1	-0.5	-1.1	-0.9	0.3	0	-0.1	-0.7	-1.2	Pdha1	pyruvate dehydrogenase E1 alpha 1
1449372_at	9	Mid-Late	-0.2	-0.3	-0.5	-1	-1.1	0.1	-0.1	-0.2	-0.9	-1.1	Dnajc3	DnaJ (Hsp40) homolog, subfamily C, member 3
1450896_at	9	Mid-Late	-0.1	-0.4	-1	-0.8	-1.4	-0.4	0.1	0	0	-1.6	Arhgap5	Rho GTPase activating protein 5
1451090_a_at	9	Mid-Late	-0.1	-0.1	-0.4	-1.1	-1.1	-0.1	-0.1	-0.3	-0.8	-1.1	Eif2s3x	eukaryotic translation initiation factor 2, subunit 3, structural gene X-linked
1451111_at	9	Mid-Late	0	-0.4	-0.4	-1.1	-1.1	-0.3	0.1	0	-0.9	-1.1	Nup133	nucleoporin 133
1452033_at	9	Mid-Late	0.2	0.2	-0.4	-1.1	-0.9	-0.1	-0.2	-0.3	-1	-1.6	Gle1l	GLE1 RNA export mediator-like (yeast
1453988_a_at	9	Mid-Late	-0.2	-0.3	-0.4	-1.2	-0.7	0.3	0.1	-0.2	-1	-1.1	Ide	insulin degrading enzyme
1454740_at	9	Mid-Late	-0.2	-0.4	-0.6	-1	-0.8	0	-0.2	-0.4	-1	-1.4	Mib1	mindbomb homolog 1 (Drosophila)
1455289_at	9	Mid-Late	0.1	-0.3	-0.4	-1.4	-0.9	-0.6	-0.2	-0.2	-1.1	-1.4	Ankrd13b	ankyrin repeat domain 13b
1456485_at	9	Mid-Late	-0.2	-0.4	-0.6	-0.7	-1	0.1	-0.1	-0.2	-0.4	-1.4	Npat	nuclear protein in the AT region
1460359_at	9	Mid-Late	0	-0.6	-0.6	-0.6	-1	0	-0.3	-0.2	-0.4	-1	Armcx3	armadillo repeat containing, X-linked 3
1416452_at	10	Late	-0.1	-0.2	-0.3	-1.1	-1.3	0.1	-0.1	-0.1	-0.9	-1.1	Oat	ornithine aminotransferase
1417775_at	10	Late	-0.1	-0.2	-0.8	-0.5	-1.2	0.3	-0.1	-1.1	-0.7	-1.5	Rpo1-4	RNA polymerase 1-4
1418022_at	10	Late	-0.1	0.1	-0.5	-0.9	-1.3	-0.1	-0.2	-0.4	-0.9	-1.6	Narg1	NMDA receptor-regulated gene 1
1418023_at	10	Late	0.1	0.2	-0.4	-1	-1.1	-0.1	-0.1	-0.1	-0.8	-1.2	Narg1	NMDA receptor-regulated gene 1
1421252_a_at	10	Late	-0.2	-0.1	-0.7	-0.6	-1	0.2	0.1	-0.3	-0.8	-1.7	Mef2a	myocyte enhancer factor 2A
1422445_at	10	Late	-0.3	-0.4	-0.7	-0.7	-1.2	0.1	0	-0.3	-0.8	-1.7	Itga6	integrin alpha 6
1422631_at	10	Late	0	-0.5	-0.8	-0.6	-1.3	0.1	-0.1	-0.5	-0.9	-1.6	Ahr	aryl-hydrocarbon receptor
1423362_at	10	Late	-0.2	0.1	-0.5	-1	-1.1	0	-0.1	-0.3	-0.9	-1.5	Sort1	sortilin 1
1423624_at	10	Late	0.1	-0.2	-0.2	-1	-1.1	0	-0.2	-0.2	-0.8	-1	Fancl	Fanconi anemia, complementation group L
1423744_x_at	10	Late	-0.1	-0.1	-0.4	-1	-1.2	0.1	0	-0.1	-0.7	-1.1	Eif2s3x	eukaryotic translation initiation factor 2, subunit 3, structural gene X-linked
1425354_a_at	10	Late	0	-0.2	-0.4	-0.9	-1.1	0.3	-0.2	-0.2	-0.8	-1.6	Aggf1	angiogenic factor with G patch and FHA domains 1
1425516_at	10	Late	0.2	-0.3	-0.5	-0.7	-1.1	-0.2	-0.4	-0.3	-0.8	-1.5	Ogt	O-linked N-acetylglucosamine (GlcNAc) transferase (UDP-N-acetylglucosamine:polypeptide-N-acetylglucosaminyl transferase)
1426846_at	10	Late	0.1	-0.3	-0.2	-1	-1.2	-0.1	-0.2	-0.2	-1.1	-1.5	Cenpt	centromere protein T
1427915_s_at	10	Late	0	0	-0.6	-0.9	-1.3	0	0	-0.1	-0.7	-1.5	Tceb1	transcription elongation factor B (SIII), polypeptide 1
1428229_at	10	Late	0	-0.1	-0.1	-1	-0.9	-0.2	-0.3	-0.3	-0.6	-1	Prkcn	protein kinase C, nu
1428508_at	10	Late	0	0	-0.3	-1	-1.2	-0.2	0.1	-0.3	-0.9	-1.1	Tbc1d2b	TBC1 domain family, member 2B
1428698_at	10	Late	-0.3	-0.2	-0.5	-0.6	-1	-0.3	-0.1	-0.2	-0.7	-1.8	2310004I03Rik	RIKEN cDNA 2310004I03 gene
1430995_at	10	Late	-0.2	-0.3	-0.3	-0.8	-1	-0.1	-0.2	0	-0.6	-1.9	---	---
1433443_a_at	10	Late	0.1	0	-0.5	-0.9	-1.3	0	-0.1	0	-0.6	-2	Hmgcs1	3-hydroxy-3-methylglutaryl-Coenzyme A synthase 1
1434018_at	10	Late	-0.1	-0.2	-0.5	-0.7	-1.1	0.1	-0.2	-0.5	-1	-1.4	BC043098	cDNA sequence BC043098
1434392_at	10	Late	0	-0.1	-0.3	-0.8	-1	0	-0.1	-0.3	-0.8	-1.3	Usp34	ubiquitin specific peptidase 34
1434717_at	10	Late	-0.3	0	-0.4	-0.8	-1.1	-0.1	0.1	-0.3	-0.3	-1.7	Cul3	cullin 3
1434883_at	10	Late	-0.2	-0.1	-0.5	-0.7	-1	-0.1	0.1	-0.1	-0.6	-1.2	Mtdh	Metadherin
1435338_at	10	Late	-0.1	-0.2	-0.6	-0.8	-1.1	-0.2	0	-0.1	-0.5	-2	Cdk6	cyclin-dependent kinase 6
1435841_s_at	10	Late	-0.1	0	-0.4	-1.1	-1.2	0	-0.2	-0.4	-0.8	-1.5	Suclg2	succinate-Coenzyme A ligase, GDP-forming, beta subunit
1436550_at	10	Late	0.1	-0.2	-0.5	-0.6	-1.1	0.3	0	-0.1	0.1	-1.1	Fbxo30	F-box protein 30
1439553_s_at	10	Late	0	-0.1	-0.3	-0.9	-1.2	-0.1	-0.2	-0.3	-1	-1.3	Nutf2 /// LOC621832 /// LOC668830 /// LOC670887 /// LOC675580	nuclear transport factor 2 /// similar to Nuclear transport factor 2 (NTF-2) /// similar to Nuclear transport factor 2 (NTF-2) /// similar to Nuclear transport factor 2 (NTF-2) /// similar to Nuclear transport factor 2 (NTF-2)
1448013_at	10	Late	-0.2	-0.2	-0.6	-0.8	-1.2	0.1	-0.1	-0.3	-0.7	-1.1	Usp24	ubiquitin specific peptidase 24
1448124_at	10	Late	-0.1	-0.1	-0.4	-0.9	-1.2	0.1	-0.2	-0.4	-1	-1.4	Gusb	glucuronidase, beta
1449139_at	10	Late	-0.1	-0.2	-0.5	-0.8	-1.2	0	-0.2	-0.3	-0.6	-1.2	2310008M10Rik	RIKEN cDNA 2310008M10 gene
1451324_s_at	10	Late	-0.1	0	-0.4	-1	-1.2	0	0.1	0.2	-0.6	-1.8	Fyttd1	forty-two-three domain containing 1
1452340_at	10	Late	-0.2	-0.4	-0.6	-0.7	-1.3	-0.6	-0.3	-0.5	-0.7	-1.5	6820424L24Rik	RIKEN cDNA 6820424L24 gene
1453416_at	10	Late	0.1	-0.3	-0.5	-0.6	-1	0.1	-0.2	-0.3	-0.9	-1.3	Gas2l3	growth arrest-specific 2 like 3
1455159_at	10	Late	0	-0.1	-0.4	-0.7	-1	0.3	-0.1	-0.5	-0.5	-1.7	2900057D21Rik	RIKEN cDNA 2900057D21 gene
1455287_at	10	Late	0	-0.2	-0.5	-0.7	-1	0	0.1	-0.1	-0.6	-1.8	Cdk6	cyclin-dependent kinase 6
1456660_a_at	10	Late	-0.1	0	-0.4	-1.1	-1.2	0.1	0	-0.2	-0.9	-1.8	0610010F05Rik	RIKEN cDNA 0610010F05 gene
1457744_at	10	Late	-0.3	-0.1	-0.4	-0.9	-1.2	-0.1	-0.2	0	-0.8	-1.2	Ddx46	DEAD (Asp-Glu-Ala-Asp) box polypeptide 46
1416700_at	11	Early and Late	0.8	0.8	0.5	0.3	-1.5	0.4	-0.4	0.1	-0.3	-1.5	Rnd3	Rho family GTPase 3
1416701_at	11	Early and Late	0.5	0.9	0.6	0	-1.9	1	0.3	0.1	0.3	-1	Rnd3	Rho family GTPase 3
1417408_at	11	Early and Late	1.1	0.8	0.9	0.8	-2.9	0.7	0.4	1.2	0.6	-1.9	F3	coagulation factor III
1417821_at	11	Early and Late	0	0.3	0.5	-0.6	-1.9	0.3	0.6	1	-0.1	-1.1	D17H6S56E-5	DNA segment, Chr 17, human D6S56E 5
1417822_at	11	Early and Late	0.1	0.3	0.5	-0.5	-1.6	0.2	0.6	0.8	0	-1.2	D17H6S56E-5	DNA segment, Chr 17, human D6S56E 5
1418681_at	11	Early and Late	0	-0.1	-0.3	-0.7	-1.5	0.7	0.3	0.1	-0.3	-1.7	Glt28d1	glycosyltransferase 28 domain containing 1
1419587_s_at	11	Early and Late	0	-0.1	-0.2	-0.5	-1.5	0	0.2	0.2	-0.1	-1.7	Rp2h	retinitis pigmentosa 2 homolog (human)
1419607_at	11	Early and Late	1.8	0.7	1.5	1.1	-2.1	1.8	0.9	1.6	0.7	-2.4	Tnf	tumor necrosis factor
1420523_at	11	Early and Late	0	0.2	0.4	-0.4	-1.7	0.3	0.3	0.3	-0.8	-1.7	Ccdc50	coiled-coil domain containing 50
1421083_x_at	11	Early and Late	-0.2	-0.1	-0.3	-0.8	-1.5	-0.2	-0.1	-0.2	-0.8	-1.1	Banf1	barrier to autointegration factor 1
1421340_at	11	Early and Late	-0.1	0.5	1.1	0.3	-1.8	0	0.5	0.3	-0.4	-1.3	Map3k5 /// LOC675366	mitogen activated protein kinase kinase kinase 5 /// similar to mitogen activated protein kinase kinase kinase 5
1421365_at	11	Early and Late	0.5	0.9	0.2	-0.4	-1.8	0.1	0.5	-0.1	-0.6	-1.1	Fst	follistatin
1422884_at	11	Early and Late	0.7	0.4	0.3	-0.9	-1.4	0	-0.1	-0.1	-1	-1.2	Snrpd3	small nuclear ribonucleoprotein D3
1423809_at	11	Early and Late	0.3	0.3	-0.2	-1.1	-1.3	0	0.1	-0.1	-1.1	-1.3	Tcf19	transcription factor 19
1424998_at	11	Early and Late	0	0	0.4	0.5	-2.1	0	0.1	0.1	-0.5	-1.8	Emr4	EGF-like module containing, mucin-like, hormone receptor-like sequence 4
1429612_at	11	Early and Late	-0.2	0.2	0.1	-0.8	-1.4	0.2	0.3	0.2	-0.6	-1.2	Eml4	echinoderm microtubule associated protein like 4
1433568_at	11	Early and Late	-0.2	-0.1	0	-0.6	-1.6	-0.2	-0.2	0.4	-0.4	-2	Papd4	PAP associated domain containing 4
1436387_at	11	Early and Late	0	0.3	1.2	1.1	-1.8	0.2	0	1.3	0.7	-1.9	C330006P03Rik	RIKEN cDNA C330006P03 gene
1436405_at	11	Early and Late	-0.2	-0.1	-0.1	-0.5	-1.8	-0.2	-0.2	-0.1	-0.3	-2.2	Dock4	dedicator of cytokinesis 4
1436816_at	11	Early and Late	-0.1	-0.2	-0.7	-0.5	-1.6	0.2	-0.1	0	-0.6	-1.2	Nup133	Nucleoporin 133
1437621_x_at	11	Early and Late	-0.2	0.1	0.2	-0.4	-2.3	-0.1	0.1	0.2	-0.9	-1.1	Phgdh /// LOC668771 /// LOC671972 /// LOC673015	3-phosphoglycerate dehydrogenase /// similar to 3-phosphoglycerate dehydrogenase /// similar to 3-phosphoglycerate dehydrogenase /// similar to 3-phosphoglycerate dehydrogenase
1437637_at	11	Early and Late	-0.1	0.3	0.1	-0.4	-2	0.4	0.1	0.1	-0.7	-1.2	Phtf2	putative homeodomain transcription factor 2
1439651_at	11	Early and Late	0.3	-0.6	-0.2	-0.4	-1.5	0.8	0	-0.2	-0.7	-1.8	Lmo4	LIM domain only 4
1439902_at	11	Early and Late	0.2	1	0.8	-0.1	-1.4	-0.1	0.6	0.5	-0.6	-1.4	C5ar1	complement component 5a receptor 1
1441831_x_at	11	Early and Late	0	0.7	0	-0.9	-1.5	-0.9	0.5	-0.2	-1	-1	Clcn5	Chloride channel 5
1442367_at	11	Early and Late	-0.1	-0.2	0.1	-0.8	-1.5	0.5	-0.1	0.1	-0.4	-1.7	Atp11c	Atpase, class VI, type 11C
1445870_at	11	Early and Late	1.2	-0.6	-0.2	-0.3	-1.9	1	-0.3	0.1	-0.5	-2.1	Cdc42ep2	CDC42 effector protein (Rho GTPase binding) 2
1450214_at	11	Early and Late	0.5	0.1	0.2	0.1	-2.2	0.4	-0.6	-0.5	-0.6	-1.7	Adora2b	adenosine A2b receptor
1450862_at	11	Early and Late	0.3	0	0	-0.4	-1.4	0.1	-0.2	-0.3	-1.1	-1.5	Rad54l	RAD54 like (S. cerevisiae)
1451259_at	11	Early and Late	0	-0.1	-0.1	-0.8	-1.5	0	-0.1	-0.2	-0.8	-1	Rexo2	REX2, RNA exonuclease 2 homolog (S. cerevisiae)
1451563_at	11	Early and Late	-0.1	0.4	0.2	0.2	-1.4	0.1	0	0	-0.6	-2.1	Emr4	EGF-like module containing, mucin-like, hormone receptor-like sequence 4
1454976_at	11	Early and Late	0.1	0.2	0.1	0.3	-1.5	-0.2	0.1	0	-0.4	-1.9	Sod2	superoxide dismutase 2, mitochondrial
1455089_at	11	Early and Late	-0.1	0	0	-0.3	-1.4	0.1	0.1	0.2	-0.1	-2	Gng12	guanine nucleotide binding protein (G protein), gamma 12
1456574_at	11	Early and Late	0.1	1	0.5	0.7	-1.7	0.1	0.4	0.2	-0.2	-1.1	AA407452	EST AA407452
1457644_s_at	11	Early and Late	2.8	0.6	-0.2	-0.6	-1.8	2.7	0.6	0.1	-0.2	-1	Cxcl1	chemokine (C-X-C motif) ligand 1
1416244_a_at	12	Mid	0	-0.1	-0.5	-1.2	-0.6	0.3	-0.2	-0.6	-1.5	-1.2	Cnbp	cellular nucleic acid binding protein
1417112_at	12	Mid	0.2	0	-0.7	-1.1	-1.3	-0.1	-0.3	-0.7	-1.5	-1.2	Arl2bp	ADP-ribosylation factor-like 2 binding protein
1417728_at	12	Mid	-0.2	-0.2	-0.6	-1.5	-0.9	-0.2	-0.3	-0.6	-2.5	-0.9	Mbd3	methyl-CpG binding domain protein 3
1417810_a_at	12	Mid	0	-0.1	-0.8	-1.1	-0.7	0.2	-0.1	-0.6	-1.5	-1.3	Kcnb1 /// Pacsin2	potassium voltage gated channel, Shab-related subfamily, member 1 /// protein kinase C and casein kinase substrate in neurons 2
1417873_at	12	Mid	-0.2	-0.3	-0.7	-1.4	-0.6	0	-0.2	-0.8	-1.5	-1.2	Pwp1	PWP1 homolog (S. cerevisiae)
1417893_at	12	Mid	-0.1	-0.2	-0.6	-1.1	-0.5	-0.2	-0.2	-0.5	-1.4	-1.2	Sfxn3	sideroflexin 3
1418840_at	12	Mid	0	-0.2	-1	-0.9	-0.7	-0.6	-0.6	-1.1	-1.5	-1.3	Pdcd4 /// LOC670861	programmed cell death 4 /// similar to programmed cell death 4
1419839_x_at	12	Mid	-0.1	-0.1	-0.7	-1.4	-0.7	-0.2	-0.3	-0.6	-1.6	-1.2	Prpf19	PRP19/PSO4 pre-mRNA processing factor 19 homolog (S. cerevisiae)
1422801_at	12	Mid	-0.1	-0.1	-0.5	-1	-1	-0.3	-0.3	-0.7	-1.3	-1.2	RP23-336J1.4	Ras-GTPase-activating protein SH3-domain binding protein
1423456_at	12	Mid	0.1	0.1	-0.8	-1.3	-0.8	-0.5	-0.4	-0.9	-1.6	-1.3	Bzw2	basic leucine zipper and W2 domains 2
1424812_at	12	Mid	0.2	0	-0.7	-1.4	-0.6	-0.1	-0.5	-0.6	-2.4	-0.8	BC017158	cDNA sequence BC017158
1424887_at	12	Mid	0	-0.1	-0.7	-1	-0.6	0	-0.4	-0.7	-1.6	-1	Klhdc4	kelch domain containing 4
1426370_at	12	Mid	-0.1	-0.4	-0.7	-1.1	-1.2	0.1	0	-0.6	-1.5	-1.2	Mlstd2	male sterility domain containing 2
1427324_at	12	Mid	-0.1	-0.2	-0.3	-1.3	-1.2	-0.4	-0.2	-0.7	-1.7	-1.2	BC022593	cDNA sequence BC022593
1427983_at	12	Mid	0	-0.3	-0.6	-1.2	-1	0.1	0	-0.4	-1.3	-1.3	Suhw3	suppressor of hairy wing homolog 3 (Drosophila)
1428524_at	12	Mid	-0.3	-0.2	-0.3	-1.1	-0.9	-0.5	-0.2	-0.5	-1.5	-1.2	2310051N18Rik	RIKEN cDNA 2310051N18 gene
1428551_at	12	Mid	-0.1	-0.2	-0.8	-1.2	-0.5	-0.1	-0.1	-0.6	-1.8	-1.2	2410075D05Rik	RIKEN cDNA 2410075D05 gene
1428553_at	12	Mid	0	-0.1	-0.4	-1.3	-0.7	0.1	-0.2	-0.4	-1.4	-1.2	Glrx5	glutaredoxin 5 homolog (S. cerevisiae)
1428655_at	12	Mid	0	-0.5	-0.5	-0.9	-1	0.1	-0.5	-0.7	-1.3	-1.2	1110018J12Rik	RIKEN cDNA 1110018J12 gene
1429456_a_at	12	Mid	-0.2	-0.3	-0.6	-1.2	-0.7	-0.1	-0.4	-1.1	-1.7	-0.9	Polr3e	polymerase (RNA) III (DNA directed) polypeptide E
1433636_at	12	Mid	-0.1	-0.2	-0.8	-1.2	-0.7	0.1	-0.1	-0.4	-1.5	-1.2	Bms1l	BMS1-like, ribosome assembly protein (yeast)
1435734_x_at	12	Mid	0.1	-0.4	-0.8	-1.3	-0.9	0.2	-0.3	-0.7	-2	-1.1	Dus1l	dihydrouridine synthase 1-like (S. cerevisiae)
1435737_a_at	12	Mid	0.1	-0.2	-0.4	-1.2	-1	0.1	-0.1	-0.3	-2.1	-1.2	Nde1	nuclear distribution gene E homolog 1 (A nidulans)
1436362_x_at	12	Mid	0.4	-0.1	-0.6	-1.2	-1.1	0.1	-0.1	-0.5	-1.6	-1.1	2700079J08Rik	RIKEN cDNA 2700079J08 gene
1439007_at	12	Mid	-0.1	-0.2	-0.7	-1	-1.3	-0.2	-0.1	-0.5	-1.7	-1.2	Alg6	asparagine-linked glycosylation 6 homolog (yeast, alpha-1,3,-glucosyltransferase)
1448192_s_at	12	Mid	0	-0.3	-0.8	-1.1	-1	-0.1	-0.2	-0.6	-1.2	-1.3	Prps1 /// AU021838	phosphoribosyl pyrophosphate synthetase 1 /// expressed sequence AU021838
1448271_a_at	12	Mid	0	0	-0.7	-1.4	-1.1	0.1	-0.3	-0.8	-1.3	-1.2	Ddx21	DEAD (Asp-Glu-Ala-Asp) box polypeptide 21
1448405_a_at	12	Mid	0	-0.2	-0.7	-1.4	-1	-0.2	-0.2	-0.9	-1.6	-1	Cri1	CREBBP/EP300 inhibitory protein 1
1448585_at	12	Mid	0	-0.2	-0.6	-1.4	-0.7	-0.1	-0.2	-0.4	-1.8	-1.2	Gtf2h4	general transcription factor II H, polypeptide 4
1450021_at	12	Mid	-0.1	-0.1	-0.7	-1	-0.7	0	-0.2	-0.6	-1.4	-1.3	Ubqln2	ubiquilin 2
1450732_a_at	12	Mid	-0.1	-0.4	-0.8	-1	-0.8	0.3	0	-0.5	-1.4	-1.3	Bicd2	bicaudal D homolog 2 (Drosophila)
1450950_at	12	Mid	-0.1	-0.3	-0.7	-1.4	-0.8	0.1	-0.3	-0.6	-2.1	-1	Smc3	structural maintenace of chromosomes 3
1451222_at	12	Mid	-0.1	0	-0.5	-1.2	-1.2	-0.2	-0.3	-0.6	-1.5	-1.3	Btf3l4	basic transcription factor 3-like 4
1452782_a_at	12	Mid	-0.2	-0.3	-0.5	-1	-0.7	-0.3	-0.3	-0.7	-1.4	-1.2	Txn2	thioredoxin 2
1456531_x_at	12	Mid	0.1	0	-0.4	-1.4	-0.9	0.2	0	-0.6	-2.1	-1	Prpf19	PRP19/PSO4 pre-mRNA processing factor 19 homolog (S. cerevisiae)
1415922_s_at	13	Mid-Late	0.5	1.8	2.3	2.7	0.8	0.2	1.4	1.9	2.6	1.2	Marcksl1	MARCKS-like 1
1417419_at	13	Mid-Late	0	0.1	1.8	2.1	1.6	0	0.1	1.6	2.3	1.9	Ccnd1	cyclin D1
1417470_at	13	Mid-Late	0	0.9	2	2.3	1.7	-0.2	0.5	1.6	2.3	2.2	Apobec3	apolipoprotein B editing complex 3
1417876_at	13	Mid-Late	0	0.3	1.6	2.5	2.5	0.1	0.5	1.9	3.2	3.3	Fcgr1	Fc receptor, IgG, high affinity I
1417932_at	13	Mid-Late	0	0.6	1.4	2.3	1.7	-0.3	0.3	1.4	2.7	2.4	Il18	interleukin 18
1418131_at	13	Mid-Late	0	0.6	1.8	2.2	2	0.2	0.4	1.4	2.3	2.2	Samhd1	SAM domain and HD domain, 1
1418346_at	13	Mid-Late	0	0.5	1.6	2.5	2.2	0.1	0.4	1.1	2.5	3.3	Insl6	insulin-like 6
1418686_at	13	Mid-Late	0	0.6	1.6	2	2.5	0	0.1	2	2.5	3.2	Oas1c	2'-5' oligoadenylate synthetase 1C
1419297_at	13	Mid-Late	0	0.3	0.8	2.1	2.8	-0.3	0.1	0.7	2.2	3.1	H2-Oa	histocompatibility 2, O region alpha locus
1420499_at	13	Mid-Late	0.1	0.8	1.5	2	1.5	0	0.6	1.4	2.3	2.1	Gch1	GTP cyclohydrolase 1
1421217_a_at	13	Mid-Late	-0.1	0.5	1.5	2	2.1	0.1	0.6	1.4	2.3	2.2	Lgals9	lectin, galactose binding, soluble 9
1421307_at	13	Mid-Late	0.1	0.7	1.7	2.7	2	-0.2	0.3	1.1	2.5	2.7	Car13	carbonic anhydrase 13
1421322_a_at	13	Mid-Late	0.1	1.7	1.8	1.7	1.9	-0.1	1.6	1.8	1.9	2.3	Isgf3g	interferon dependent positive acting transcription factor 3 gamma
1422512_a_at	13	Mid-Late	0.1	1	2.2	2.3	2.1	0.3	1.1	2.1	2.1	2.1	Ogfr	opioid growth factor receptor
1422959_s_at	13	Mid-Late	-0.2	1	1.7	2	2.1	0.4	1.3	1.8	2.3	2.8	Zfp313	zinc finger protein 313
1423883_at	13	Mid-Late	0.1	0.9	1.4	2.2	1.3	0.3	1.1	1.3	2.5	2	Acsl1	acyl-CoA synthetase long-chain family member 1
1424105_a_at	13	Mid-Late	0	0.7	1.9	2.4	1.7	0	0.5	1.5	2.5	2.3	Pttg1	pituitary tumor-transforming 1
1424999_at	13	Mid-Late	1.4	1.3	1.9	2.1	2.2	-2	0.8	2.1	1.9	1.8	1700022C21Rik	RIKEN cDNA 1700022C21 gene
1426146_a_at	13	Mid-Late	0	0.4	1.1	1.9	2.6	-0.2	0.3	1	2.4	2.3	Chpt1	choline phosphotransferase 1
1426165_a_at	13	Mid-Late	0.1	0.3	1.8	2.6	2	0.3	0.6	1.3	2.4	1.7	Casp3	caspase 3
1426540_at	13	Mid-Late	0.3	0.6	1.1	2.1	2.4	0.1	0.3	1.2	2.7	2	Endod1	endonuclease domain containing 1
1426541_a_at	13	Mid-Late	-0.2	0.6	1.3	2.2	1.7	-0.3	0.5	1	2.6	2.5	Endod1	endonuclease domain containing 1
1428346_at	13	Mid-Late	0	1.1	1.7	1.8	1.6	0.1	0.8	1.8	1.8	1.9	Trafd1	TRAF type zinc finger domain containing 1
1428660_s_at	13	Mid-Late	-0.3	1.1	1.7	2.1	1.9	0	1.1	1.9	2.2	2.1	Tor3a	torsin family 3, member A
1428843_at	13	Mid-Late	0	1.1	2.1	2.4	1.6	0.1	0.7	1.7	2.4	2.2	39146	membrane-associated ring finger (C3HC4) 5
1433796_at	13	Mid-Late	0	0.7	1.3	2.3	2.2	-0.3	0.3	1.2	2.7	2.1	Endod1	endonuclease domain containing 1
1437226_x_at	13	Mid-Late	0.6	1.8	2.1	2.8	0.7	0.5	1.5	2	2.6	1.5	Marcksl1	MARCKS-like 1
1440938_at	13	Mid-Late	-0.3	0.5	1.6	2.4	2.5	0.5	0.6	1.5	2.2	2.3	Treml2	triggering receptor expressed on myeloid cells-like 2
1448380_at	13	Mid-Late	-0.1	0.4	1.3	2	2.4	0.1	0.5	1.5	2.6	2.8	Lgals3bp	lectin, galactoside-binding, soluble, 3 binding protein
1449124_at	13	Mid-Late	-0.3	-0.2	1	2.9	2.8	0.1	-0.2	1	2.7	3.3	Rgl1	ral guanine nucleotide dissociation stimulator,-like 1
1450643_s_at	13	Mid-Late	0.1	1.1	1.7	2.8	1.6	0.3	1.4	1.7	3.1	2.1	Acsl1	acyl-CoA synthetase long-chain family member 1
1453313_at	13	Mid-Late	-0.5	0.1	1.4	2	2.1	1.3	0.3	1.7	2.9	2.7	Sesn3	sestrin 3
1455704_at	13	Mid-Late	-0.4	0.5	1.5	2.8	1.5	-0.4	0.5	1.4	2.5	2.1	Xkr8	X Kell blood group precursor related family member 8 homolog
1455975_x_at	13	Mid-Late	0.1	1.2	1.5	2.2	1.8	0.3	1.2	1.7	2.4	2.6	Zfp313	zinc finger protein 313
1460268_at	13	Mid-Late	-0.8	-0.1	0.9	2.7	2.8	0.7	-0.1	1.1	3.1	2.6	---	---
1415774_at	14	Early-Mid	0	-0.5	-0.6	-2.5	-0.7	-0.3	-0.2	-0.5	-1.4	-1	Statip1	signal transducer and activator of transcription interacting protein 1
1416210_at	14	Early-Mid	-0.1	-0.5	-1.1	-1.7	-0.8	0.1	-0.4	-0.8	-1.6	-0.9	Imp3	IMP3, U3 small nucleolar ribonucleoprotein, homolog (yeast)
1416400_at	14	Early-Mid	-0.3	-0.4	-0.9	-1.5	-1.1	0	-0.1	-0.3	-1.1	-1	Pycrl	pyrroline-5-carboxylate reductase-like
1416622_at	14	Early-Mid	0.2	-0.1	-1.1	-1.7	-0.8	0.5	0.2	-0.6	-1.4	-1.1	Wbscr16	Williams-Beuren syndrome chromosome region 16 homolog (human)
1416775_at	14	Early-Mid	-0.2	-0.6	-0.7	-2.4	0.1	-0.4	-0.2	-0.6	-1.1	-0.1	2310004L02Rik	RIKEN cDNA 2310004L02 gene
1417245_at	14	Early-Mid	0	-0.5	-1.3	-1.5	-1	-0.2	-0.4	-1	-1.3	-0.8	Gpr180	G protein-coupled receptor 180
1423800_at	14	Early-Mid	-0.1	-0.2	-0.7	-2	-0.9	-0.1	-0.2	-0.5	-1.1	-0.8	Dars	aspartyl-tRNA synthetase
1423848_at	14	Early-Mid	0	-0.4	-1	-1.4	-1.1	0.1	-0.1	-0.3	-1.1	-1.2	Mphosph6	M phase phosphoprotein 6
1424097_at	14	Early-Mid	-0.2	-0.6	-1.4	-1.4	-0.5	-0.3	-0.4	-1.3	-1.8	-0.6	Elovl7	ELOVL family member 7, elongation of long chain fatty acids (yeast)
1424321_at	14	Early-Mid	-0.3	-0.6	-0.9	-1.8	-1	0.1	0	-0.4	-1.1	-0.3	Rfc4	replication factor C (activator 1) 4
1424473_at	14	Early-Mid	0.1	-0.4	-1.2	-1.8	-0.6	-0.1	-0.4	-1	-0.9	-0.2	Polr2h	polymerase (RNA) II (DNA directed) polypeptide H
1424670_s_at	14	Early-Mid	-0.1	-0.5	-0.9	-1.6	-1.1	0	-0.2	-0.8	-1.1	-1	Zfyve21	zinc finger, FYVE domain containing 21
1425035_s_at	14	Early-Mid	-0.3	-0.3	-1.1	-1.8	-0.4	0	-0.5	-0.8	-1.4	-0.2	Dnmt3l	DNA (cytosine-5-)-methyltransferase 3-like
1425058_at	14	Early-Mid	-0.3	-0.8	-1.5	-1.4	-0.9	-0.1	-0.3	-1.1	-0.8	-0.4	Zfp472	zinc finger protein 472
1425921_a_at	14	Early-Mid	-0.1	-0.4	-1	-1.6	-1	-0.1	-0.2	-0.5	-1.3	-1.1	1810055G02Rik	RIKEN cDNA 1810055G02 gene
1429984_at	14	Early-Mid	0	-0.7	-0.8	-2	-0.6	0.3	-0.2	-0.4	-1.5	-0.9	5730455O13Rik	RIKEN cDNA 5730455O13 gene
1430798_x_at	14	Early-Mid	0.1	-0.6	-1.6	-1.4	-0.7	0	-0.1	-1.2	-1.3	-0.8	Mrpl15	mitochondrial ribosomal protein L15
1435483_x_at	14	Early-Mid	-0.2	-0.8	-1.6	-1.5	-0.9	-0.1	-0.4	-0.8	-1.4	0.1	Slc25a32	solute carrier family 25, member 32
1436322_a_at	14	Early-Mid	-0.2	-0.8	-1.3	-1.7	-0.2	-0.2	-0.6	-1.1	-1.3	0.5	2810001A02Rik	RIKEN cDNA 2810001A02 gene
1436781_at	14	Early-Mid	-0.2	-1.8	-1.6	-1.9	-0.4	-0.5	-1.1	-1.3	-1.6	-0.1	Man2b1	mannosidase 2, alpha B1
1437543_at	14	Early-Mid	0.3	-0.9	-1.4	-1.4	-1	-0.1	-0.4	-1	-1.9	-0.1	Fubp1	far upstream element (FUSE) binding protein 1
1437873_at	14	Early-Mid	0	-0.6	-1.8	-1.1	-0.8	-0.3	-0.6	-1.4	-0.7	-0.9	6030490I01Rik	RIKEN cDNA 6030490I01 gene
1438975_x_at	14	Early-Mid	0	-0.5	-1.3	-2	-0.8	0.3	-0.5	-1.2	-1.2	-0.7	Zdhhc14	zinc finger, DHHC domain containing 14
1448068_at	14	Early-Mid	-0.3	-0.8	-1.3	-1.4	-1.1	-0.1	-0.2	-0.6	-1.4	-0.9	Soat1	sterol O-acyltransferase 1
1449519_at	14	Early-Mid	0.9	-0.9	-1.8	-1.8	-0.4	1	-0.5	-1.2	-1.9	0.2	Gadd45a	growth arrest and DNA-damage-inducible 45 alpha
1449910_at	14	Early-Mid	-0.3	-0.2	-1.4	-1.8	-0.5	-0.4	-0.1	-1.3	-0.8	-0.4	2210418O10Rik	RIKEN cDNA 2210418O10 gene
1449933_a_at	14	Early-Mid	-0.2	-0.3	-1.1	-1.8	-0.8	-0.1	-0.2	-0.6	-1.3	-0.9	5730449L18Rik	RIKEN cDNA 5730449L18 gene
1450095_a_at	14	Early-Mid	-0.2	-0.5	-0.9	-1.5	-1.1	-0.2	-0.1	-0.4	-1.1	-0.3	Acyp1	acylphosphatase 1, erythrocyte (common) type
1451255_at	14	Early-Mid	0.1	-0.3	-1	-2	-0.6	-0.1	-0.7	-0.7	-1.5	-0.2	Lsr	lipolysis stimulated lipoprotein receptor
1453183_at	14	Early-Mid	-0.2	-0.7	-0.9	-1.8	-0.7	-0.3	-0.4	-0.6	-1.5	-0.8	1110034A24Rik	RIKEN cDNA 1110034A24 gene
1454142_a_at	14	Early-Mid	0	-0.5	-0.8	-1.8	-0.6	0.1	0	-0.7	-1.6	-0.9	Pwp1	PWP1 homolog (S. cerevisiae)
1455545_at	14	Early-Mid	-0.1	-0.4	-0.7	-2	-0.5	0.4	-0.1	-0.3	-1	-0.1	1110065P20Rik	RIKEN cDNA 1110065P20 gene
1456643_at	14	Early-Mid	-0.1	-0.2	-1.1	-1.9	-0.9	-0.3	0	-0.9	-1.7	-0.2	9230114K14Rik	RIKEN cDNA 9230114K14 gene
1457913_at	14	Early-Mid	-0.2	-1	-1.2	-1.7	-1	0.1	-0.6	-0.9	-1.4	-0.4	5730601F06Rik	RIKEN cDNA 5730601F06 gene
1460678_at	14	Early-Mid	-0.3	-0.8	-1.4	-1.9	-0.5	-0.3	-0.5	-1	-1.4	-0.8	Klhdc2	kelch domain containing 2
1416123_at	15	Early-Mid	-0.2	1.2	2.2	3.2	0.9	0	0.7	1.5	2.1	0.9	Ccnd2	cyclin D2
1417929_at	15	Early-Mid	-0.2	0.4	1.4	2.3	2.4	-0.3	0.1	1.1	1.8	1.2	Slc7a8	solute carrier family 7 (cationic amino acid transporter, y+ system), member 8
1418115_s_at	15	Early-Mid	0	1	1.9	2.4	2.1	0	1	1.5	1.9	1.2	Ifrg15	interferon alpha responsive gene
1422511_a_at	15	Early-Mid	-0.2	1	1.7	1.9	1.6	0.3	0.8	1.5	1.7	1.5	Ogfr	opioid growth factor receptor
1426084_a_at	15	Early-Mid	-0.1	0.8	1.6	2	1.3	0.1	0.6	1.4	1.5	1.4	Tor1aip1	torsin A interacting protein 1
1426716_at	15	Early-Mid	0	0.8	2	2.1	1.7	0.2	0.4	1.5	1.9	1.3	Tdrd7	tudor domain containing 7
1427511_at	15	Early-Mid	0.5	1.6	2	1.7	1.3	0.3	1.3	1.7	1.3	0.8	B2m	Beta-2 microglobulin
1428378_at	15	Early-Mid	0	1.3	1.5	1.8	1.4	-0.1	0.7	1	1.2	1.1	Zc3hav1	zinc finger CCCH type, antiviral 1
1429678_at	15	Early-Mid	0.1	1.2	2.1	2.2	1.1	0.1	0.9	1.8	1.9	0.7	5730508B09Rik	RIKEN cDNA 5730508B09 gene
1430150_at	15	Early-Mid	-0.1	0.7	1.8	2.1	1.2	0.1	0.7	1	1.2	1.1	Dcp2	DCP2 decapping enzyme homolog (S. cerevisiae)
1430996_at	15	Early-Mid	-0.5	0.9	1.9	2	1.4	0	0.7	1.9	1.7	1.1	Etnk1	ethanolamine kinase 1
1433515_s_at	15	Early-Mid	-0.3	0.9	2.3	2	1	0	0.6	1.8	1.4	0.5	Etnk1	ethanolamine kinase 1
1433767_at	15	Early-Mid	-0.1	0.6	1.8	2.1	1.4	0.1	0	1.2	1.7	0.9	1110018G07Rik	RIKEN cDNA 1110018G07 gene
1435226_at	15	Early-Mid	0.1	0.8	1.7	1.9	1.3	0.1	0.4	1.2	1.4	1.1	Ibrdc3	IBR domain containing 3
1435415_x_at	15	Early-Mid	0.7	1.8	2	2.8	0.5	0	1.1	1.5	2.3	1	Marcksl1	MARCKS-like 1
1436625_at	15	Early-Mid	-0.3	0	1.7	1.9	2.1	-0.2	0.4	1.5	1.7	1.1	Fcgr1	Fc receptor, IgG, high affinity I
1437635_at	15	Early-Mid	0.4	1.4	2.2	2.6	0.3	-0.2	1.1	1.5	2	1	Dcbld2	discoidin, CUB and LCCL domain containing 2
1440298_at	15	Early-Mid	-0.3	0.7	1.8	2.4	1.9	0.2	0.4	1.3	1.5	1.1	Treml2	triggering receptor expressed on myeloid cells-like 2
1441988_at	15	Early-Mid	-0.2	1.1	1.6	1.9	1.2	-0.9	1.3	1.3	1.5	1.2	Ppm1k	protein phosphatase 1K (PP2C domain containing)
1443858_at	15	Early-Mid	0.1	1.1	2.2	1.9	1.6	0	0.6	1.6	1.7	1	Trim34	Tripartite motif protein 34
1447100_s_at	15	Early-Mid	0.1	1.4	2.1	2.4	0.8	0.2	0.9	1.6	1.8	0.9	5730508B09Rik	RIKEN cDNA 5730508B09 gene
1448583_at	15	Early-Mid	0	0.7	1.8	1.9	1.6	0.2	0.7	1.5	1.7	1.1	AA960436	expressed sequence AA960436
1448939_at	15	Early-Mid	-0.2	0.6	1.6	2.1	1.5	-0.5	0.1	1.3	1.8	0.8	Usp25	ubiquitin specific peptidase 25
1449049_at	15	Early-Mid	0.1	0.6	1.1	2.5	1.4	0	0.6	1	1.5	1.2	Tlr1	toll-like receptor 1
1449460_at	15	Early-Mid	-0.2	0.9	2.1	1.7	1.1	0.6	0.1	1.8	1.8	1.4	Asb13	ankyrin repeat and SOCS box-containing protein 13
1451321_a_at	15	Early-Mid	-0.2	1.1	2	2.2	2.2	0	0.9	1.4	1.6	1.6	0610033I05Rik	RIKEN cDNA 0610033I05 gene
1452653_at	15	Early-Mid	0.1	0.8	2	2.1	1.4	-0.1	0.7	1.6	1.1	0.9	Slc25a22	solute carrier family 25 (mitochondrial carrier, glutamate), member 22
1454721_at	15	Early-Mid	-0.1	0.4	2.1	2.2	1.4	0	0.3	1.6	2	0.9	1110018G07Rik	RIKEN cDNA 1110018G07 gene
1455034_at	15	Early-Mid	0.2	1.3	0.8	2.5	2.1	0.4	0.7	1	1.5	1.4	Nr4a2	Nuclear receptor subfamily 4, group A, member 2
1455263_at	15	Early-Mid	0.4	0.8	1.7	2.1	1	0	0.4	0.9	1.6	1	9030625A04Rik	RIKEN cDNA 9030625A04 gene
1455683_a_at	15	Early-Mid	0.3	1.2	2.3	2	1.3	0	0.8	2	1.7	1.2	Tbc1d8	TBC1 domain family, member 8
1459137_at	15	Early-Mid	0.1	1.9	2.3	2	1	0.7	1.3	1.8	1.1	0.8	Pml	promyelocytic leukemia
1460203_at	15	Early-Mid	-0.3	-0.1	2.3	2.9	1.2	0.3	0	1.2	2.3	0.7	Itpr1	inositol 1,4,5-triphosphate receptor 1
1460614_at	15	Early-Mid	0	1.2	2	2.2	1.2	0	0.7	1.2	1.7	0.3	Mier3	mesoderm induction early response 1, family member 3
1416065_a_at	16	Mid	-0.1	-0.5	-1.2	-1.5	-1.4	0	-0.2	-0.8	-1.9	-1.1	Ankrd10	ankyrin repeat domain 10
1416362_a_at	16	Mid	-0.3	-0.6	-1.3	-2.1	-1.5	0.1	0	-0.7	-1.3	-1.2	Fkbp4	FK506 binding protein 4
1416393_at	16	Mid	0	-0.3	-0.8	-2	-1.3	0.1	-0.2	-0.6	-1.5	-1.2	Emg1	EMG1 nucleolar protein homolog (S. cerevisiae)
1417057_a_at	16	Mid	0.1	-0.5	-1.3	-2	-1.4	0	-0.3	-0.9	-2	-1.1	Ppid /// Lamp3 /// LOC671770	peptidylprolyl isomerase D (cyclophilin D) /// lysosomal-associated membrane protein 3 /// similar to peptidylprolyl isomerase D
1417118_a_at	16	Mid	-0.2	-0.3	-0.7	-1.9	-1.4	-0.3	-0.3	-0.6	-1.5	-1.3	Ard1	N-acetyltransferase ARD1 homolog (S. cerevisiae)
1417668_at	16	Mid	-0.1	-0.2	-1.2	-1.8	-1.2	-0.4	0	-0.6	-1.9	-1.2	Rtn4ip1	reticulon 4 interacting protein 1
1417702_a_at	16	Mid	-0.1	-0.4	-1.3	-1.9	-1.6	-0.1	-0.1	-0.9	-1.3	-1.2	Hnmt	histamine N-methyltransferase
1417972_s_at	16	Mid	0.1	-0.1	-0.8	-1.8	-1.6	0	0	-0.6	-1.7	-1.2	Pop5	processing of precursor 5, ribonuclease P/MRP family (S. cerevisiae)
1418584_at	16	Mid	-0.1	-0.4	-0.6	-1.7	-1.2	0.1	-0.1	-0.4	-1.4	-1.3	Ccnh /// LOC672655	cyclin H /// similar to cyclin H
1419943_s_at	16	Mid	0.1	0.3	-0.5	-2.9	-1.1	0.1	-0.2	0.3	-2.7	-0.8	Ccnb1	cyclin B1
1420113_s_at	16	Mid	-0.1	-0.5	-1	-1.5	-1.3	0.1	-0.2	-0.5	-1.7	-1.3	2410022L05Rik	RIKEN cDNA 2410022L05 gene
1422439_a_at	16	Mid	-0.1	-0.4	-1.1	-1.6	-1.1	0	-0.1	-0.5	-1.3	-1.3	Cdk4 /// LOC640611	cyclin-dependent kinase 4 /// similar to Cell division protein kinase 4 (Cyclin-dependent kinase 4) (PSK-J3) (CRK3)
1422441_x_at	16	Mid	-0.2	-0.4	-0.9	-1.7	-1.3	0.1	-0.1	-0.5	-1.3	-1.3	Cdk4	cyclin-dependent kinase 4
1423441_at	16	Mid	-0.2	-0.5	-1.4	-1.6	-1.4	0.2	-0.3	-1	-1.7	-1	Tfb2m	transcription factor B2, mitochondrial
1424810_at	16	Mid	0	0	-0.7	-2.2	-1.6	0.2	0.1	-0.9	-1.9	-0.9	Tasp1	taspase, threonine aspartase 1
1425895_a_at	16	Mid	-0.3	-0.9	-1.6	-1.9	-1.8	-1	-0.9	-1.4	-1.8	-1.2	Id1	inhibitor of DNA binding 1
1428154_s_at	16	Mid	0	-0.2	-1	-1.8	-1.7	0	-0.1	-0.7	-1.5	-1.3	Ppapdc1	phosphatidic acid phosphatase type 2 domain containing 1
1428559_at	16	Mid	-0.1	-0.4	-1.1	-1.5	-1.3	-0.2	-0.3	-0.9	-2	-0.8	Fvt1	follicular lymphoma variant translocation 1
1429521_at	16	Mid	-0.1	-0.4	-1.1	-2.1	-0.9	0.1	-0.1	-0.9	-1.5	-1.2	Alkbh8	alkB, alkylation repair homolog 8 (E. coli)
1430293_a_at	16	Mid	-0.1	-0.3	-1	-2.1	-1	-0.1	-0.2	-0.8	-1.7	-1.3	B230118G17Rik	RIKEN cDNA B230118G17 gene
1436494_x_at	16	Mid	0.1	-0.2	-1	-1.9	-1.3	0	-0.1	-1	-2	-0.9	Trmt1	TRM1 tRNA methyltransferase 1 homolog (S. cerevisiae)
1436684_a_at	16	Mid	0.1	-0.2	-1.4	-1.6	-1.4	-0.2	-0.2	-0.8	-2.1	-1.2	Riok2	RIO kinase 2 (yeast)
1436856_x_at	16	Mid	-0.1	-0.1	-0.8	-1.8	-1.2	0.1	-0.4	-0.7	-2	-1.1	Tarsl1	threonyl-tRNA synthetase-like 1
1438487_s_at	16	Mid	-0.1	-0.2	-1.1	-1.6	-1.6	-0.1	-0.1	-1	-1.9	-1.1	Zzz3	zinc finger, ZZ domain containing 3
1439047_s_at	16	Mid	-0.1	-0.4	-1.1	-1.9	-1.1	-0.2	-0.3	-0.7	-1.8	-1.2	Recql	RecQ protein-like
1448185_at	16	Mid	0	-1.1	-1.1	-1.9	-1.9	0.1	-0.6	-0.8	-1.7	-1.3	Herpud1	homocysteine-inducible, endoplasmic reticulum stress-inducible, ubiquitin-like domain member 1
1448398_s_at	16	Mid	-0.2	-0.6	-1.5	-2.1	-1.2	-0.3	-0.5	-1.2	-1.8	-1.2	Rpl22	ribosomal protein L22
1448794_s_at	16	Mid	0	-0.3	-1.2	-1.6	-1.5	-0.1	-0.2	-0.6	-2	-0.9	Dnajc2	DnaJ (Hsp40) homolog, subfamily C, member 2
1451265_at	16	Mid	-0.1	-0.7	-1.4	-1.7	-1.1	0	-0.4	-0.7	-1.4	-1.1	Ccdc115	coiled-coil domain containing 115
1452171_at	16	Mid	-0.1	-0.5	-1.4	-1.7	-1.8	0.1	-0.4	-1	-1	-1.4	Grwd1	glutamate-rich WD repeat containing 1
1452681_at	16	Mid	0	-0.5	-1.2	-1.8	-1.5	0	0	-0.6	-1.6	-1.3	Dtymk	deoxythymidylate kinase
1453380_a_at	16	Mid	-0.2	-1.1	-0.7	-2.2	-1.1	-0.1	-0.5	-0.7	-2	-1.2	Xrcc6bp1	XRCC6 binding protein 1
1453983_a_at	16	Mid	0.1	-0.4	-1	-1.6	-1.1	0	-0.2	-0.6	-1.9	-1.1	Mett10d	methyltransferase 10 domain containing
1456542_s_at	16	Mid	0	-0.6	-1.3	-2.4	-0.9	-0.3	-0.5	-1.2	-2.1	-1.2	Qrsl1	glutaminyl-tRNA synthase (glutamine-hydrolyzing)-like 1
1416890_at	17	Mid-Late	-0.1	-0.4	-1.2	-1.9	-1.1	0.4	-0.3	-1	-2.2	-1.7	Wdr74	WD repeat domain 74
1417233_at	17	Mid-Late	0	-0.5	-1.3	-1.7	-1.4	0	-0.3	-1	-2.3	-1.7	Chchd4	coiled-coil-helix-coiled-coil-helix domain containing 4
1417390_at	17	Mid-Late	-0.1	-0.3	-1.1	-1.9	-1.6	0	-0.2	-0.8	-2.3	-1.9	Xab1	XPA binding protein 1
1417960_at	17	Mid-Late	-0.2	-0.4	-0.9	-2.1	-1.7	0	-0.1	-0.6	-1.8	-1.8	Cpeb1	cytoplasmic polyadenylation element binding protein 1
1418226_at	17	Mid-Late	0	-0.1	-0.8	-2.1	-1	-0.1	-0.1	-1	-2	-1.6	Orc2l	origin recognition complex, subunit 2-like (S. cerevisiae)
1418715_at	17	Mid-Late	0.1	-0.7	-0.9	-2.3	-1.3	0.1	-0.2	-0.6	-2.3	-1.8	Pank1	pantothenate kinase 1
1423010_at	17	Mid-Late	-0.1	-0.5	-1.5	-1.9	-1.6	0.1	-0.2	-0.8	-1.9	-1.7	Sacs	sacsin
1423060_at	17	Mid-Late	0	-0.2	-0.7	-1.7	-1.4	-0.3	-0.2	-0.6	-2.1	-1.9	Pa2g4	proliferation-associated 2G4
1423481_at	17	Mid-Late	0.1	-0.4	-1	-1.4	-1.4	0.3	-0.2	-0.5	-2.2	-1.4	Riok2	RIO kinase 2 (yeast)
1423708_a_at	17	Mid-Late	0	-0.4	-1	-2	-1.5	-0.1	-0.2	-0.5	-1.8	-1.7	Farslb	phenylalanine-tRNA synthetase-like, beta subunit
1423850_at	17	Mid-Late	0	-0.3	-1.1	-2	-1.3	0.2	-0.1	-0.7	-2.2	-1.5	Nsun2	NOL1/NOP2/Sun domain family 2
1424019_at	17	Mid-Late	0.1	-0.2	-1.4	-1.6	-1.3	0.2	-0.3	-1.2	-2.3	-1.6	Nol1	nucleolar protein 1
1424108_at	17	Mid-Late	-0.2	-0.2	-0.7	-2.2	-1.2	0.1	0	-0.5	-1.6	-1.8	Glo1	glyoxalase 1
1424436_at	17	Mid-Late	-0.1	-0.3	-1.2	-2.2	-0.8	0.2	-0.1	-0.7	-2.4	-1.7	Gart	phosphoribosylglycinamide formyltransferase
1426394_at	17	Mid-Late	-0.1	-0.2	-0.9	-1.8	-1.1	0.2	-0.1	-0.9	-2.3	-1.6	Eif3s1	eukaryotic translation initiation factor 3, subunit 1 alpha
1427094_at	17	Mid-Late	-0.1	-0.3	-0.9	-2.2	-1.5	-0.2	-0.6	-0.6	-1.8	-1.7	Pole2	polymerase (DNA directed), epsilon 2 (p59 subunit)
1432164_a_at	17	Mid-Late	0	-0.3	-1	-2.3	-1.2	0	-0.2	-0.8	-2.2	-1.8	Gcsh /// LOC674321	glycine cleavage system protein H (aminomethyl carrier) /// similar to Glycine cleavage system H protein, mitochondrial precursor
1435057_x_at	17	Mid-Late	-0.3	-0.4	-1.3	-1.5	-1.5	0	0	-0.9	-2.4	-1.5	Polr1e	polymerase (RNA) I polypeptide E
1436708_x_at	17	Mid-Late	-0.1	-0.1	-1.2	-1.8	-1.9	-0.1	-0.3	-1	-1.9	-1.8	Mcm4	minichromosome maintenance deficient 4 homolog (S. cerevisiae)
1437500_at	17	Mid-Late	0	-0.3	-1.2	-2.2	-1.5	-0.2	-0.3	-1.1	-1.7	-1.6	Slc39a12	Solute carrier family 39 (zinc transporter), member 12
1439741_x_at	17	Mid-Late	-0.1	-0.7	-1.1	-1.7	-1.8	-0.3	-0.3	-1.4	-1.7	-1.9	Uck2	uridine-cytidine kinase 2
1448274_at	17	Mid-Late	-0.2	-0.3	-0.9	-2.1	-1.6	-0.1	-0.3	-0.8	-2.2	-1.4	C1qbp	complement component 1, q subcomponent binding protein
1448277_at	17	Mid-Late	-0.3	-0.5	-1	-1.7	-1.5	-0.1	-0.2	-0.7	-2.2	-1.7	Pold2	polymerase (DNA directed), delta 2, regulatory subunit
1448563_at	17	Mid-Late	-0.1	-0.4	-0.9	-2.1	-1.8	0.2	-0.2	-0.8	-1.8	-1.7	Phb	prohibitin
1448882_at	17	Mid-Late	-0.1	-0.3	-1.2	-1.9	-1.1	0.2	0	-0.8	-1.8	-1.6	Tmem93	transmembrane protein 93
1451164_a_at	17	Mid-Late	-0.2	-0.6	-1.7	-2.2	-1.1	0.1	-0.3	-1.4	-2.1	-1.5	Mrps18b	mitochondrial ribosomal protein S18B
1452012_a_at	17	Mid-Late	-0.2	-0.6	-1	-2	-1	0.1	-0.2	-0.9	-2.2	-1.5	Exosc1	exosome component 1
1452052_s_at	17	Mid-Late	-0.1	-0.2	-0.9	-1.8	-1.2	0.1	-0.1	-0.7	-2.1	-1.5	Eif3s1	eukaryotic translation initiation factor 3, subunit 1 alpha
1452241_at	17	Mid-Late	0	-0.3	-1	-1.8	-1.5	0.1	-0.2	-0.6	-1.9	-1.8	Topbp1	topoisomerase (DNA) II beta binding protein
1455840_at	17	Mid-Late	0	-0.5	-1.1	-1.7	-1.8	-0.1	-0.2	-1.2	-1.4	-1.9	Rapgef5	Rap guanine nucleotide exchange factor (GEF) 5
1459861_s_at	17	Mid-Late	-0.2	-0.6	-1.2	-1.7	-1.5	0	-0.4	-0.9	-1.8	-1.8	Fbxl10	F-box and leucine-rich repeat protein 10
1415915_at	18	Mid-Late	0	-0.1	-0.3	-1	-0.9	0.2	-0.1	-0.3	-1.7	-1.6	Ddx1	DEAD (Asp-Glu-Ala-Asp) box polypeptide 1
1416052_at	18	Mid-Late	0.1	0	-0.7	-1.1	-1.2	-0.1	-0.1	-0.6	-1.5	-1.6	Prps1	phosphoribosyl pyrophosphate synthetase 1
1417827_at	18	Mid-Late	0	-0.1	-0.5	-1.2	-0.7	0	-0.1	-0.7	-1.4	-1.4	Ngly1	N-glycanase 1
1417948_s_at	18	Mid-Late	0.2	-0.1	-0.9	-1.3	-0.7	-0.1	-0.1	-0.6	-1.8	-1.3	Ilf2	interleukin enhancer binding factor 2
1419360_a_at	18	Mid-Late	0	-0.3	-0.5	-1.5	-1	0.1	-0.2	-0.4	-1.7	-1.6	Ss18	synovial sarcoma translocation, Chromosome 18
1423096_at	18	Mid-Late	0	-0.1	-0.7	-1	-0.9	-0.1	-0.2	-0.5	-1.6	-1.5	Capn7	calpain 7
1423097_s_at	18	Mid-Late	0	-0.2	-0.6	-1.1	-0.9	0.1	-0.1	-0.5	-1.5	-1.5	Capn7	calpain 7
1423112_at	18	Mid-Late	-0.1	-0.1	-0.6	-1.1	-0.5	0	-0.1	-0.4	-1.9	-1.5	Ube2d3	ubiquitin-conjugating enzyme E2D 3 (UBC4/5 homolog, yeast)
1423417_at	18	Mid-Late	-0.4	-0.5	-0.5	-1.4	-1	0.2	0	-0.4	-2.3	-1.3	Smarcc1	SWI/SNF related, matrix associated, actin dependent regulator of chromatin, subfamily c, member 1
1423943_at	18	Mid-Late	-0.1	-0.3	-0.8	-1.2	-0.5	0	-0.3	-0.7	-2.1	-1.3	Dus1l	dihydrouridine synthase 1-like (S. cerevisiae)
1424519_at	18	Mid-Late	0.2	-0.2	-0.4	-1.1	-0.5	0.1	-0.1	-0.5	-1.5	-1.4	Mtg1	mitochondrial GTPase 1 homolog (S. cerevisiae)
1424641_a_at	18	Mid-Late	0.2	0	-0.7	-1.2	-1	-0.1	0	-0.4	-2	-1.5	Thoc1	THO complex 1
1424642_at	18	Mid-Late	0.2	0	-0.4	-1.2	-0.8	0.2	-0.1	-0.5	-2	-1.4	Thoc1	THO complex 1
1424760_a_at	18	Mid-Late	0.1	-0.2	-0.6	-1.4	-0.9	-0.1	-0.2	-0.6	-1.4	-1.4	Smyd2	SET and MYND domain containing 2
1426741_a_at	18	Mid-Late	0.1	-0.1	-0.9	-1.2	-0.8	0.1	-0.2	-0.9	-1.5	-1.4	Fastkd2	FAST kinase domains 2
1428291_at	18	Mid-Late	0.1	0	-0.5	-1.5	-1.1	0.1	0	-0.4	-1.9	-1.4	Exosc8	exosome component 8
1428315_at	18	Mid-Late	0	-0.2	-0.5	-1.1	-0.9	-0.1	0	-0.7	-1.8	-1.4	Ebna1bp2	EBNA1 binding protein 2
1428883_at	18	Mid-Late	0	0.1	-0.7	-1.2	-0.7	0.1	-0.2	-0.8	-1.3	-1.4	Tmem57	transmembrane protein 57
1429267_at	18	Mid-Late	-0.1	-0.2	-0.9	-1.2	-0.9	-0.3	-0.3	-0.6	-1.5	-1.5	Acot11	acyl-CoA thioesterase 11
1429581_at	18	Mid-Late	-0.1	-0.2	-0.3	-1.4	-1.2	0.3	-0.2	-0.5	-2.1	-1.3	Acad9	acyl-Coenzyme A dehydrogenase family, member 9
1430447_a_at	18	Mid-Late	-0.2	-0.4	-0.8	-1.2	-1.1	0	-0.1	-0.6	-1.4	-1.4	Lair1	leukocyte-associated Ig-like receptor 1
1434357_a_at	18	Mid-Late	0	-0.2	-0.9	-1	-0.7	-0.4	-0.1	-0.7	-1.5	-1.4	Kpnb1	karyopherin (importin) beta 1
1434705_at	18	Mid-Late	-0.1	-0.3	-0.6	-0.7	-1	-0.2	-0.1	-0.7	-1.4	-1.4	Ctbp2 /// Zranb1	C-terminal binding protein 2 /// zinc finger, RAN-binding domain containing 1
1434903_s_at	18	Mid-Late	-0.2	-0.3	-0.8	-1.2	-0.8	-0.1	-0.2	-0.5	-1.6	-1.6	Il1rl2	interleukin 1 receptor-like 2
1447679_s_at	18	Mid-Late	0	-0.2	-0.5	-1.2	-0.6	0.2	-0.2	-0.7	-1.7	-1.5	Bms1l	BMS1-like, ribosome assembly protein (yeast)
1447900_x_at	18	Mid-Late	-0.2	-0.1	-0.6	-1	-0.6	-0.2	-0.3	-1	-1.8	-1.4	Entpd4	ectonucleoside triphosphate diphosphohydrolase 4
1448938_at	18	Mid-Late	0.1	-0.3	-0.5	-1.2	-1.2	-0.5	-0.3	-0.4	-1.3	-1.4	Rpa3	replication protein A3
1449635_at	18	Mid-Late	-0.1	-0.2	-0.6	-1.4	-1	-0.2	-0.3	-0.6	-1.8	-1.3	Prpf19	PRP19/PSO4 pre-mRNA processing factor 19 homolog (S. cerevisiae)
1454760_at	18	Mid-Late	0	-0.1	-0.6	-1.5	-0.9	-0.1	-0.2	-0.7	-1.6	-1.4	Htatsf1	HIV TAT specific factor 1
1455246_at	18	Mid-Late	0.2	0.4	-0.6	-1.1	-0.8	-0.5	-0.2	-0.5	-1.7	-1.4	Smarcc1	SWI/SNF related, matrix associated, actin dependent regulator of chromatin, subfamily c, member 1
1456177_x_at	18	Mid-Late	-0.2	-0.2	-0.5	-1.3	-0.9	0	-0.2	-0.8	-1.3	-1.5	Zfp706	zinc finger protein 706
1416135_at	19	Mid	-0.1	-0.3	-0.9	-1.8	-1.7	0.1	0	-0.5	-1.7	-0.7	Apex1	apurinic/apyrimidinic endonuclease 1
1417075_at	19	Mid	0	-0.5	-1.3	-1.6	-1.3	0	-0.2	-0.8	-1.3	-1.1	2010309E21Rik	RIKEN cDNA 2010309E21 gene
1417560_at	19	Mid	-0.3	-0.3	-1	-1.9	-1.4	0.3	-0.1	-0.5	-1.3	-0.6	Sfxn1	sideroflexin 1
1422495_a_at	19	Mid	-0.1	-0.3	-0.6	-1.7	-1.3	0.2	-0.1	-0.3	-1.1	-1	Hmgn1	high mobility group nucleosomal binding domain 1
1423564_a_at	19	Mid	-0.2	-0.2	-0.7	-1.8	-1.4	0	-0.1	-0.4	-1.1	-0.7	Paics	phosphoribosylaminoimidazole carboxylase, phosphoribosylaminoribosylaminoimidazole, succinocarboxamide synthetase
1423823_at	19	Mid	0	-0.3	-0.9	-1.6	-1.4	0.1	-0.3	-0.6	-1.7	-0.8	2610012O22Rik	RIKEN cDNA 2610012O22 gene
1424151_at	19	Mid	-0.2	-0.4	-1.1	-1.6	-1.2	0	-0.2	-0.7	-1.1	-1	Jtv1	JTV1 gene
1424164_at	19	Mid	-0.2	-0.6	-1.1	-1.4	-1.3	0	-0.4	-0.5	-1.4	-1.1	Mrpl50	mitochondrial ribosomal protein L50
1424315_at	19	Mid	-0.2	-0.4	-0.8	-3	-0.6	-0.2	0.1	-0.7	-1.7	-0.7	1110004E09Rik	RIKEN cDNA 1110004E09 gene
1426628_at	19	Mid	-0.2	-0.3	-1	-1.8	-1.4	0.5	-0.1	-0.5	-1.2	-0.8	Tmem34	transmembrane protein 34
1428248_at	19	Mid	0	-0.5	-1.3	-1.8	-1.2	0	-0.5	-0.9	-1.9	-0.6	Nfx1	nuclear transcription factor, X-box binding 1
1428756_at	19	Mid	-0.2	-0.4	-0.9	-1.8	-1.2	-0.3	-0.3	-0.5	-1.4	-0.9	Aasdhppt	aminoadipate-semialdehyde dehydrogenase-phosphopantetheinyl transferase
1428797_at	19	Mid	-0.1	-0.5	-1.1	-2.6	-1.3	-0.1	-0.4	-0.5	-1.7	-0.9	0610039J04Rik	RIKEN cDNA 0610039J04 gene
1432394_a_at	19	Mid	-0.2	-0.3	-1.3	-1.9	-1.1	0.3	-0.4	-1.1	-1.3	-0.9	Aatf	apoptosis antagonizing transcription factor
1433692_at	19	Mid	-0.2	-0.3	-1.1	-2	-1.3	0.2	-0.1	-0.6	-1.3	-0.8	Nat10	N-acetyltransferase 10
1434031_at	19	Mid	0.1	-0.5	-0.7	-1.6	-1.4	-0.4	-0.1	-0.7	-1.3	-1	Zfp692	zinc finger protein 692
1436847_s_at	19	Mid	-0.1	-0.3	-0.7	-1.8	-1.4	0	-0.2	-0.5	-1.5	-0.7	Cdca8	cell division cycle associated 8
1436959_x_at	19	Mid	0.2	-0.7	-1.1	-1.5	-1.4	0.2	-0.4	-0.8	-1.3	-0.7	Nelf	nasal embryonic LHRH factor
1437614_x_at	19	Mid	-0.1	-0.7	-1.5	-2.3	-0.9	0.4	-0.2	-1	-1.8	-0.4	Zdhhc14	zinc finger, DHHC domain containing 14
1438761_a_at	19	Mid	-0.1	-0.3	-1	-1.7	-1.1	-0.2	-0.3	-0.9	-1.1	-1.2	Odc1 /// LOC666231 /// LOC668343 /// LOC670279 /// LOC671973 /// LOC673302	ornithine decarboxylase, structural 1 /// similar to Ornithine decarboxylase (ODC) /// similar to Ornithine decarboxylase (ODC) /// similar to Ornithine decarboxylase (ODC) /// hypothetical protein LOC671973 /// similar to Ornithine decarboxylase (ODC)
1443071_at	19	Mid	0.1	-0.3	-1.4	-1.9	-1.6	-0.2	-0.1	-0.7	-1.2	-0.7	AI839979	Expressed sequence AI839979
1448133_at	19	Mid	-0.1	-0.5	-1.3	-1.8	-1.1	0.2	-0.3	-0.7	-1.5	-0.4	Nmd3	NMD3 homolog (S. cerevisiae)
1451358_a_at	19	Mid	0.1	0	-0.4	-2.2	-1.2	-0.1	0.2	0	-1.4	-0.7	Racgap1	Rac GTPase-activating protein 1
1455012_s_at	19	Mid	-0.2	-0.4	-0.9	-1.6	-1.3	0	-0.3	-0.7	-1.2	-1	Trim37	tripartite motif protein 37
1455102_at	19	Mid	-0.1	-0.2	-0.8	-1.6	-1.2	0.3	-0.2	-0.6	-1.4	-1	D330037H05Rik /// LOC673040 /// LOC677019	RIKEN cDNA D330037H05 gene /// similar to La-related protein 4 (La ribonucleoprotein domain family member 4) /// similar to La-related protein 4 (La ribonucleoprotein domain family member 4)
1456383_at	19	Mid	0	-0.5	-1.3	-2.1	-0.9	0.1	-0.1	-0.9	-1.5	-0.9	Rsl1d1	ribosomal L1 domain containing 1
1457528_at	19	Mid	0.5	-0.4	-1.1	-2	-1.1	0.3	-0.2	-0.7	-1.2	-0.8	Slc4a7	solute carrier family 4, sodium bicarbonate cotransporter, member 7
1416035_at	20	Mid	-0.1	-0.1	0.5	1.3	0.8	0	0	0.4	1.9	0.6	---	---
1419068_at	20	Mid	0	0.1	0.4	1.1	0.5	0.3	0.1	0.6	1.1	0.3	Rabgef1	RAB guanine nucleotide exchange factor (GEF) 1
1419249_at	20	Mid	-0.1	-0.2	0.4	1.5	0.9	0.1	-0.1	0	1	0.2	Pftk1	PFTAIRE protein kinase 1
1422612_at	20	Mid	0.2	0.2	0.5	1	0.5	0.3	0	0.5	1.2	0.4	Hk2	hexokinase 2
1423088_at	20	Mid	-0.1	0.1	0.6	1	0.2	0.2	0.1	0.5	1.1	-0.1	Tmod3	tropomodulin 3
1425050_at	20	Mid	0	0	0.8	1	0.4	0	0.1	0.5	1.1	0.2	Isoc1	isochorismatase domain containing 1
1425106_a_at	20	Mid	-0.3	-0.2	0.5	1.5	1.3	-0.1	0.2	0.7	1.1	0.7	Wars	tryptophanyl-tRNA synthetase
1426221_at	20	Mid	-0.1	0.1	0.5	1.3	0.7	0.2	0.1	0.4	1.4	0.5	Loh11cr2a	loss of heterozygosity, 11, chromosomal region 2, gene A homolog (human)
1426603_at	20	Mid	-0.2	0.2	0.6	1	-0.2	0.4	0.5	0.5	1	0.4	Rnasel	ribonuclease L (2', 5'-oligoisoadenylate synthetase-dependent)
1426903_at	20	Mid	-0.1	0	0.7	1.2	0.7	0.1	-0.1	0.7	1.5	0.6	Fndc3a	fibronectin type III domain containing 3a
1427165_at	20	Mid	-0.2	0	0.7	1.2	0.7	0.1	0.2	0.8	2	0.8	Il13ra1	interleukin 13 receptor, alpha 1
1430673_a_at	20	Mid	-0.5	0.3	0.3	1.4	0.5	0.1	0.6	1.3	2	0.9	2210009G21Rik	RIKEN cDNA 2210009G21 gene
1435510_at	20	Mid	-0.4	0.2	0.6	1.3	1	0	0.4	0.5	1.2	0.6	Ppm1h	protein phosphatase 1H (PP2C domain containing)
1437210_a_at	20	Mid	0.1	0.3	0.8	1.1	1	-0.1	0.1	0.5	1	0.6	Brd2	bromodomain containing 2
1437768_at	20	Mid	-0.2	0.1	0.7	1.3	0.5	0.3	0.3	0.6	1.3	0	Ankib1	ankyrin repeat and IBR domain containing 1
1441986_at	20	Mid	-0.2	0.3	0.4	1.1	0.9	0	0.4	0.3	1.1	0.7	Zcchc6	zinc finger, CCHC domain containing 6
1443863_at	20	Mid	-0.2	-0.1	0.8	1.3	0.5	0.5	0.3	1	1.7	1.1	Fndc3a	fibronectin type III domain containing 3a
1447985_s_at	20	Mid	-0.5	0	0.3	1	0.4	-0.1	-0.1	0.5	1.3	0.2	Ankib1	ankyrin repeat and IBR domain containing 1
1448659_at	20	Mid	0	0.2	0.7	1.1	0.5	-0.1	0.2	0.7	1.3	0.7	Casp7	caspase 7
1449363_at	20	Mid	-0.1	0.3	0.5	1	1.3	0.1	0.7	1	1.4	1.2	Atf3	activating transcription factor 3
1450006_at	20	Mid	-0.1	0.1	0.5	1.2	1	0.3	0.3	0.4	1.1	0.5	Ncoa4 /// LOC627557	nuclear receptor coactivator 4 /// similar to nuclear receptor coactivator 4
1450408_at	20	Mid	0	0.1	0.7	1.2	0.8	0.3	0.4	1	1.6	1.2	Clcn7	chloride channel 7
1451158_at	20	Mid	-0.1	-0.1	0.7	1	0.4	0.4	0.2	0.7	1	0.4	Trip12	thyroid hormone receptor interactor 12
1452527_a_at	20	Mid	-0.2	-0.1	0.3	0.9	1.4	0.1	0.2	0.5	1	0.7	P2rx4	purinergic receptor P2X, ligand-gated ion channel 4
1454783_at	20	Mid	-0.1	0	0.4	1	0.5	-0.3	0.2	0.5	1.8	0.8	Il13ra1	interleukin 13 receptor, alpha 1
1457069_at	20	Mid	-0.1	-0.2	0.6	1	0.3	-0.3	0	0.8	1.4	0.8	Ascc3	activating signal cointegrator 1 complex subunit 3
1458718_at	20	Mid	0.3	0.8	0.5	-0.2	1.4	0.5	1.1	1.1	0.8	1.3	---	PREDICTED: Mus musculus hypothetical LOC243025 (LOC243025), mRNA
1415878_at	21	Late	0	0.1	-0.3	-1.4	-1.7	0.2	0.1	0	-0.9	-1.5	Rrm1	ribonucleotide reductase M1
1418498_at	21	Late	0.2	-0.1	-0.4	-1.3	-1.6	0.1	0	0	-0.6	-1.8	Fgf13	fibroblast growth factor 13
1419513_a_at	21	Late	0.1	0.2	-0.5	-1.7	-1.7	-0.2	0.2	-0.2	-0.8	-1.3	Ect2	ect2 oncogene
1420367_at	21	Late	-0.2	-0.2	-0.9	-0.9	-1.5	-0.3	0	-0.6	-0.8	-1.3	Denr	density-regulated protein
1420998_at	21	Late	-0.2	-0.5	-0.6	-1.1	-1.5	-0.2	-0.2	-0.2	-0.7	-1.4	Etv5	ets variant gene 5
1421082_s_at	21	Late	-0.1	-0.2	-0.5	-1.2	-1.6	-0.1	0	-0.2	-0.7	-1	Banf1	barrier to autointegration factor 1
1424109_a_at	21	Late	-0.2	-0.3	-0.5	-1.2	-1.7	0.1	-0.1	-0.2	-1	-1.5	Glo1	glyoxalase 1
1424110_a_at	21	Late	-0.1	-0.3	-0.5	-1.4	-2.1	0.1	0	-0.3	-1.1	-1.3	Nme1	expressed in non-metastatic cells 1, protein
1424182_at	21	Late	0	-0.2	-0.4	-1.8	-2.2	-0.1	0.1	-0.2	-1.1	-1.5	Acat1	acetyl-Coenzyme A acetyltransferase 1
1424183_at	21	Late	0	-0.2	-0.5	-1.8	-1.8	0.2	0	-0.2	-0.9	-1.1	Acat1	acetyl-Coenzyme A acetyltransferase 1
1428509_at	21	Late	-0.1	-0.3	-0.8	-1.1	-1.5	0.1	-0.1	-0.2	-0.9	-1.4	Myo1e	myosin IE
1428563_at	21	Late	-0.3	-0.1	-0.8	-1	-1.6	0.2	0.4	-0.4	-0.7	-1	Ddx10	DEAD (Asp-Glu-Ala-Asp) box polypeptide 10
1429658_a_at	21	Late	-0.2	-0.4	-0.6	-0.9	-2.4	-0.5	0.1	-0.5	-0.1	-1.6	Smc2	structural maintenance of chromosomes 2
1430439_at	21	Late	-0.3	0.1	-0.2	-1.6	-2	-0.1	0.2	-0.1	-1.1	-1.5	Mctp1	multiple C2 domains, transmembrane 1
1433444_at	21	Late	0	0	-0.8	-1.2	-1.6	0	0	0	-0.7	-2	Hmgcs1	3-hydroxy-3-methylglutaryl-Coenzyme A synthase 1
1438009_at	21	Late	-0.1	0.1	-0.2	-1.3	-2.2	-0.1	0.3	0.2	-1.1	-1	MGC73635	similar to histone 2a
1442804_at	21	Late	0.1	-0.2	-0.5	-1.2	-2.2	0.1	0.1	-0.1	-1	-1.5	Fgr	Gardner-Rasheed feline sarcoma viral (Fgr) oncogene homolog
1448127_at	21	Late	-0.1	0.1	-0.2	-1.5	-1.6	0.3	0.2	0.1	-0.6	-1.2	Rrm1	ribonucleotide reductase M1
1449207_a_at	21	Late	0.1	0.1	-1	-1	-1.5	0.3	0.3	-0.1	-0.8	-1.2	Kif20a	kinesin family member 20A
1450969_at	21	Late	0	-0.1	-0.5	-1.5	-1.8	0	0	-0.2	-1	-1.5	Pccb	propionyl Coenzyme A carboxylase, beta polypeptide
1451271_a_at	21	Late	-0.1	-0.2	-0.5	-1.6	-2	0	-0.1	-0.2	-0.9	-1.2	Acat1	acetyl-Coenzyme A acetyltransferase 1
1451356_at	21	Late	-0.1	-0.1	-0.5	-1.5	-1.4	0	0	-0.3	-0.7	-1.5	Anp32e	acidic (leucine-rich) nuclear phosphoprotein 32 family, member E
1452068_at	21	Late	0.1	-0.1	-0.4	-1.3	-2.1	0.2	-0.1	-0.1	-0.5	-1.2	Asahl	N-acylsphingosine amidohydrolase (acid ceramidase)-like
1452712_at	21	Late	-0.1	-0.4	-0.6	-1.2	-1.5	0	-0.2	-0.4	-0.8	-1.6	Hnrpa3	heterogeneous nuclear ribonucleoprotein A3
1454694_a_at	21	Late	0.1	0.3	-0.2	-1.8	-2.6	0.2	0.2	0.2	-1.3	-1.4	Top2a	topoisomerase (DNA) II alpha
1417405_at	22	Early	0.1	0.7	1.6	1.9	1.9	-0.3	0.6	1.2	1.3	1.8	Stard3	START domain containing 3
1417527_at	22	Early	-0.1	0.7	1.5	2	1.9	0.1	0.4	0.8	1.3	1.4	Ap3m2	adaptor-related protein complex 3, mu 2 subunit
1417790_at	22	Early	0.4	1.1	1.6	2.1	1.6	0.3	0.7	1	1.5	1.6	Dok1	docking protein 1
1419667_at	22	Early	0	0.4	1.7	2.3	1.8	0.1	0.2	0.5	1.8	1.9	Sgcb	sarcoglycan, beta (dystrophin-associated glycoprotein)
1420273_x_at	22	Early	-0.1	0.5	1.7	2.3	1.4	-0.7	0	1.3	1.7	1.9	---	---
1420505_a_at	22	Early	-0.1	0.1	1.9	2.5	1.8	-0.1	0	1.2	2.1	1.6	Stxbp1	syntaxin binding protein 1
1422869_at	22	Early	0	0.6	1.8	2.3	1.3	0.1	0.2	1	1.7	1.3	Mertk	c-mer proto-oncogene tyrosine kinase
1423068_at	22	Early	-0.1	0.2	1	2.3	2.1	-0.1	0	0.6	1.9	1.7	Ift172	intraflagellar transport 172 homolog (Chlamydomonas)
1425025_at	22	Early	0	0.5	1.3	1.9	2.1	0	0.4	1.1	1.8	1.9	Tmem106a	transmembrane protein 106A
1425639_at	22	Early	-0.1	0.6	1.8	2.1	1.8	0	0.3	1.1	1.6	1.7	Centa2	centaurin, alpha 2
1428104_at	22	Early	0.1	0.3	1.1	2.4	2.4	0	0.2	0.3	1.5	2.2	Tpx2	TPX2, microtubule-associated protein homolog (Xenopus laevis)
1428176_at	22	Early	-0.4	0.5	1.3	1.7	2.5	-0.4	0.3	0.9	1.4	1.3	Edg5	endothelial differentiation, sphingolipid G-protein-coupled receptor, 5
1435866_s_at	22	Early	-0.4	0.5	1.5	1.9	1.8	-0.1	0.1	1	1.3	1.2	Hist3h2a	histone 3, H2a
1436507_at	22	Early	0.3	1	1.3	1.7	1.8	0.1	0.5	0.9	1.3	1.3	Irak2	interleukin-1 receptor-associated kinase 2
1444399_at	22	Early	0.4	0.8	1.9	1.5	2	0	0.2	1.1	1.2	1.6	5830411E10Rik	RIKEN cDNA 5830411E10 gene
1448016_at	22	Early	0	0.3	1.7	2.4	2	0.1	0	1.1	1.9	1.5	Sass6	spindle assembly 6 homolog (C. elegans)
1448632_at	22	Early	0	0.4	1.3	2.1	2	0	0.2	1	1.9	2	Psmb10	proteasome (prosome, macropain) subunit, beta type 10
1449507_a_at	22	Early	0.1	0.5	1.4	1.9	2	0.1	0.3	1	1.7	1.5	Cd47	CD47 antigen (Rh-related antigen, integrin-associated signal transducer)
1449839_at	22	Early	-0.2	0.2	1.3	2.2	1.9	0.1	0.2	0.9	2	1.4	---	---
1451474_a_at	22	Early	0.1	0.2	2.1	2.2	1	0.1	-0.2	1.2	1.7	1.4	Parp8	poly (ADP-ribose) polymerase family, member 8
1453490_at	22	Early	0.2	0.7	1.7	1.7	1.5	0	0.4	1.2	1.6	1.6	Sass6	spindle assembly 6 homolog (C. elegans)
1453913_a_at	22	Early	-0.1	0.4	1.3	2	1.9	0	0.2	1.3	1.7	1.5	Tap2	transporter 2, ATP-binding cassette, sub-family B (MDR/TAP)
1455051_at	22	Early	0.3	1.1	1.6	2.4	2.1	-0.2	0.4	1	1.9	1.9	Rnf31	ring finger protein 31
1416757_at	23	Late	0	0.3	-0.3	-1.2	-1.9	-0.2	0.1	-0.1	-0.9	-1	Zwilch	Zwilch, kinetochore associated, homolog (Drosophila)
1417125_at	23	Late	-0.1	0	-0.4	-1.1	-2.2	0	-0.2	-0.1	-0.9	-1.1	Ahcy	S-adenosylhomocysteine hydrolase
1417724_at	23	Late	-0.1	-0.2	-0.3	-1.2	-1.6	-0.1	0.1	-0.2	-1	-1.1	Thoc4	THO complex 4
1419152_at	23	Late	0.1	0.4	0	-1.3	-2.5	-0.6	0.4	0.4	-1.1	-1.5	2810417H13Rik	RIKEN cDNA 2810417H13 gene
1419586_at	23	Late	0	0	-0.4	-0.7	-1.7	-0.1	0.2	0.2	-0.1	-1.7	Rp2h	retinitis pigmentosa 2 homolog (human)
1423620_at	23	Late	0	0.1	-0.2	-0.9	-2	0.1	0.4	0	-0.7	-1	Cenpq	centromere protein Q
1423696_a_at	23	Late	-0.1	0	-0.6	-1	-1.5	0	0.1	-0.2	-1.1	-1.3	Psmd6	proteasome (prosome, macropain) 26S subunit, non-ATPase, 6
1424389_at	23	Late	-0.1	-0.1	-0.3	-1.1	-1.4	0.2	0.1	-0.1	-0.6	-1	Nupl1	nucleoporin like 1
1427229_at	23	Late	0.1	-0.1	-0.7	-0.9	-1.7	0.2	0	0.1	-0.4	-1.1	Hmgcr	3-hydroxy-3-methylglutaryl-Coenzyme A reductase
1428233_at	23	Late	-0.2	-0.3	-0.6	-0.8	-1.5	-0.1	-0.1	-0.2	-0.9	-1.5	Cpsf6	cleavage and polyadenylation specific factor 6
1430154_at	23	Late	-0.1	-0.2	-0.7	-0.6	-1.9	-0.2	-0.1	-0.3	-0.6	-1.5	4930543C13Rik	RIKEN cDNA 4930543C13 gene
1433446_at	23	Late	0	0	-0.6	-1.1	-1.6	0.1	0	0.1	-0.5	-2	Hmgcs1	3-hydroxy-3-methylglutaryl-Coenzyme A synthase 1
1433519_at	23	Late	-0.1	-0.1	-0.4	-0.9	-1.5	0.1	0	-0.1	-0.3	-1.9	Nucks1	nuclear casein kinase and cyclin-dependent kinase substrate 1
1434158_at	23	Late	-0.1	0.1	0	-0.9	-2.3	-0.2	-0.1	-0.1	-0.7	-1.3	Gmds	GDP-mannose 4, 6-dehydratase
1434200_at	23	Late	0.2	0.2	-0.2	-1.1	-1.4	-0.1	0.1	-0.1	-0.7	-1.2	BC010981	cDNA sequence BC010981
1435959_at	23	Late	0	0.2	-0.4	-0.9	-1.7	0.2	0.3	0.2	-0.4	-1.8	Arhgap15	Rho GTPase activating protein 15
1441787_at	23	Late	0.6	-0.1	-0.2	-0.8	-2.5	0.9	0.3	0.1	-0.7	-1.3	Zc3h12c	Zinc finger CCCH-type containing 12C
1445514_at	23	Late	0.1	-0.3	-0.3	-0.9	-1.7	0.2	-0.2	-0.4	-0.3	-1.6	Vhlh	von Hippel-Lindau syndrome homolog
1451170_s_at	23	Late	-0.2	0	-0.4	-0.8	-1.6	0.1	-0.2	-0.2	-0.8	-1.3	Nomo1	nodal modulator 1
1451989_a_at	23	Late	-0.1	-0.1	-0.6	-0.7	-2.5	-0.1	0	0	-0.2	-1.8	Mapre2	microtubule-associated protein, RP/EB family, member 2
1452432_at	23	Late	0.2	-0.3	-0.4	-0.8	-1.8	0.1	0	-0.3	-0.4	-1.3	Tfpi	tissue factor pathway inhibitor
1456573_x_at	23	Late	-0.3	-0.2	-0.6	-0.9	-1.8	0.1	0	-0.3	-0.9	-1.5	Nnt	nicotinamide nucleotide transhydrogenase
1416251_at	24	Mid-Late	-0.1	-0.2	-0.6	-1.9	-1.4	0.1	0	-0.2	-1.6	-2.4	Mcm6	minichromosome maintenance deficient 6 (MIS5 homolog, S. pombe) (S. cerevisiae)
1416721_s_at	24	Mid-Late	0.2	-0.4	-1.4	-1.8	-1.9	0.3	-0.3	-1	-1.8	-2.5	Sfrs6	splicing factor, arginine/serine-rich 6
1418255_s_at	24	Mid-Late	-0.2	-0.5	-1.2	-1.7	-1.9	0.1	-0.6	-0.6	-1.9	-2.4	Srf	serum response factor
1419589_at	24	Mid-Late	-0.5	-0.3	-1	-1.8	-1.6	-0.3	-0.4	-0.8	-1.4	-2.2	Cd93	CD93 antigen
1423416_at	24	Mid-Late	-0.4	-0.4	-1.1	-1.4	-1.2	0	0	-0.8	-2	-2.2	Smarcc1	SWI/SNF related, matrix associated, actin dependent regulator of chromatin, subfamily c, member 1
1423666_s_at	24	Mid-Late	0.2	-0.3	-0.9	-1.7	-1.7	-0.4	-0.2	-0.9	-1.6	-2.3	Rpl5 /// LOC382740 /// LOC665407 /// LOC668032 /// LOC672748 /// LOC675821	ribosomal protein L5 /// similar to 60S ribosomal protein L5 /// similar to 60S ribosomal protein L5 /// similar to 60S ribosomal protein L5 /// similar to 60S ribosomal protein L5 /// similar to 60S ribosomal protein L5
1426371_at	24	Mid-Late	-0.2	-0.3	-1.2	-1.5	-1.7	0	-0.1	-0.8	-1.8	-2.4	Mlstd2	male sterility domain containing 2
1426575_at	24	Mid-Late	0.1	-0.4	-1	-1.5	-1.2	0.4	0	-0.8	-2	-2.2	Tmem23	transmembrane protein 23
1426909_at	24	Mid-Late	-0.1	-0.4	-1.6	-2	-1.7	-0.1	-0.3	-1.2	-1.7	-2.2	Uck2	uridine-cytidine kinase 2
1428099_a_at	24	Mid-Late	-0.1	-0.3	-0.9	-1.4	-1.3	0.2	-0.2	-0.5	-1.8	-2.3	Sfrs1	splicing factor, arginine/serine-rich 1 (ASF/SF2)
1428280_at	24	Mid-Late	-0.2	-0.4	-1.2	-1.9	-2	0	-0.3	-0.8	-1.3	-2.8	Fip1l1	FIP1 like 1 (S. cerevisiae)
1428407_at	24	Mid-Late	-0.2	-0.3	-1	-1.3	-1.4	0	-0.1	-0.6	-1.3	-2.6	Hnrpa0	heterogeneous nuclear ribonucleoprotein A0
1430982_at	24	Mid-Late	0	-0.3	-0.8	-1.5	-1.4	-0.4	-0.2	-0.6	-1.8	-2.7	Sfrs1	splicing factor, arginine/serine-rich 1 (ASF/SF2)
1434972_x_at	24	Mid-Late	-0.1	-0.3	-0.9	-1.5	-1.3	0	-0.2	-0.7	-1.8	-2.2	Sfrs1	splicing factor, arginine/serine-rich 1 (ASF/SF2)
1435926_at	24	Mid-Late	0	-0.6	-1.3	-1.5	-1.7	0	-0.5	-1	-1.6	-2.2	E030003F13Rik	RIKEN cDNA E030003F13 gene
1436125_at	24	Mid-Late	-0.1	0.1	-1.1	-1.6	-1.5	0	-0.1	-0.9	-1.2	-2.4	D16Ertd472e	DNA segment, Chr 16, ERATO Doi 472, expressed
1436705_at	24	Mid-Late	-0.1	-0.1	-1	-2.2	-1.5	-0.1	0	-0.7	-1.7	-2.3	Tmem32	transmembrane protein 32
1439616_at	24	Mid-Late	-0.3	-0.5	-1.4	-1.7	-1.8	-0.1	-0.4	-0.8	-1.6	-2	---	Transcribed locus
1444040_at	24	Mid-Late	0	-0.2	-0.9	-1.5	-1.2	0.1	-0.1	-0.7	-1.4	-2.2	Lair1	leukocyte-associated Ig-like receptor 1
1447898_s_at	24	Mid-Late	0.1	-0.3	-1.3	-2	-1.8	-0.1	-0.1	-0.8	-1.7	-2.5	Sfrs6	splicing factor, arginine/serine-rich 6
1448839_at	24	Mid-Late	-0.3	-0.5	-1.2	-1.8	-1.6	0	-0.3	-0.6	-1.5	-2.4	Ankrd47	ankyrin repeat domain 47
1452764_at	24	Mid-Late	-0.7	-1.1	-0.8	-1.5	-1.6	-0.3	-0.6	-0.6	-1.5	-2.6	Socs6	suppressor of cytokine signaling 6
1416150_a_at	25	Late	0	0.1	-0.3	-1.3	-2.4	0.1	0.1	-0.1	-1.9	-2	Sfrs3	splicing factor, arginine/serine-rich 3 (SRp20)
1416151_at	25	Late	-0.1	-0.3	-0.5	-1.3	-2.3	0.1	-0.1	-0.5	-2	-2.6	Sfrs3	splicing factor, arginine/serine-rich 3 (SRp20)
1416152_a_at	25	Late	0	-0.1	-0.6	-1.6	-2.3	0.1	0.1	-0.3	-1.9	-3.1	Sfrs3	splicing factor, arginine/serine-rich 3 (SRp20)
1418497_at	25	Late	0	0.2	-0.1	-1.5	-3.4	-0.3	0	-0.3	-1.5	-2.5	Fgf13	fibroblast growth factor 13
1419162_s_at	25	Late	-0.2	-0.2	-0.8	-1.4	-1.9	0	-0.2	-0.6	-1.3	-2.4	Dnajc3	DnaJ (Hsp40) homolog, subfamily C, member 3
1424205_at	25	Late	-0.1	-0.1	-0.5	-1.4	-1.9	0.1	-0.2	-0.4	-1.5	-3.2	Smarca5 /// 9230115A19Rik /// LOC675704	SWI/SNF related, matrix associated, actin dependent regulator of chromatin, subfamily a, member 5 /// RIKEN cDNA 9230115A19 gene /// similar to SWI/SNF related, matrix associated, actin dependent regulator of chromatin, subfamily a, member 5
1424712_at	25	Late	0	-0.2	-0.7	-1.2	-1.4	0.2	-0.4	-0.8	-1.7	-2.3	Ahctf1	AT hook containing transcription factor 1
1426423_at	25	Late	0	-0.1	-0.5	-1.4	-1.7	0.2	0.1	-0.4	-2	-2.5	Shmt2	serine hydroxymethyl transferase 2 (mitochondrial)
1427504_s_at	25	Late	0	-0.1	-0.8	-1.5	-1.9	0	0	-0.6	-1.9	-2.7	Sfrs2	splicing factor, arginine/serine-rich 2 (SC-35)
1428652_at	25	Late	-0.1	0	-0.6	-1.3	-1.6	-0.1	-0.1	-0.6	-1.7	-2.9	0610010F05Rik	RIKEN cDNA 0610010F05 gene
1436808_x_at	25	Late	-0.1	0	-0.6	-1.7	-2.6	0.2	0.1	-0.8	-1.9	-2.4	Mcm5	minichromosome maintenance deficient 5, cell division cycle 46 (S. cerevisiae)
1439009_at	25	Late	-0.2	-0.1	-0.6	-1.2	-1.5	-0.1	-0.1	-0.5	-1.4	-2.2	Gnl3l	guanine nucleotide binding protein-like 3 (nucleolar)-like
1439695_a_at	25	Late	0.2	0.1	-0.6	-1.1	-1.9	0.1	-0.3	-0.6	-1.6	-2.4	Mphosph1	M-phase phosphoprotein 1
1441962_at	25	Late	0	0	-0.1	-1.7	-1.8	-0.1	-0.3	-0.5	-1.5	-2.4	Alox5	arachidonate 5-lipoxygenase
1448635_at	25	Late	-0.1	0.1	-0.5	-1.7	-1.9	0	0.1	-0.1	-1.6	-2.6	Smc2	structural maintenance of chromosomes 2
1450070_s_at	25	Late	-0.2	-0.5	-0.9	-1.6	-2.3	-0.1	-0.4	-0.7	-1.6	-2.2	Pak1	p21 (CDKN1A)-activated kinase 1
1450743_s_at	25	Late	0.1	-0.1	-0.5	-1.6	-2	0.1	0.2	-0.4	-2	-2	Syncrip	synaptotagmin binding, cytoplasmic RNA interacting protein
1452661_at	25	Late	-0.1	-0.1	-0.5	-1.6	-1.9	0.1	-0.1	-0.7	-1.5	-3	Tfrc	transferrin receptor
1454993_a_at	25	Late	0	0.1	-0.1	-1.4	-2.5	-0.1	0.1	-0.2	-2	-2.8	Sfrs3	splicing factor, arginine/serine-rich 3 (SRp20)
1455060_at	25	Late	0	-0.1	-0.7	-1.4	-1.9	-0.1	-0.1	-0.8	-1.5	-2.4	RP23-336J1.4	Ras-GTPase-activating protein SH3-domain binding protein
1457198_at	25	Late	-0.3	-0.7	-0.7	-1.3	-1.9	-0.4	-0.6	-0.6	-1.6	-2.8	Nrp1	neuropilin 1
1457687_at	25	Late	-0.1	-0.3	-0.3	-1.3	-1.4	0	-0.2	-0.4	-1.9	-2.2	Bcl2	B-cell leukemia/lymphoma 2
1418227_at	26	Mid-Late	-0.2	-0.4	-0.9	-1.6	-1.3	-0.1	0	-0.7	-1.8	-1.3	Orc2l	origin recognition complex, subunit 2-like (S. cerevisiae)
1419869_s_at	26	Mid-Late	-0.2	-0.5	-0.8	-1.9	-1.4	-0.2	-0.4	-0.6	-1.6	-1.6	Hdlbp	high density lipoprotein (HDL) binding protein
1422497_at	26	Mid-Late	0	-0.3	-0.9	-1.7	-1.2	-0.2	-0.2	-0.6	-1.5	-1.6	Slc30a5	solute carrier family 30 (zinc transporter), member 5
1423847_at	26	Mid-Late	0	-0.1	-0.6	-1.9	-1.1	-0.1	-0.5	-0.2	-1.5	-1.4	2810406C15Rik	RIKEN cDNA 2810406C15 gene
1426630_at	26	Mid-Late	0	-0.1	-1.2	-1.7	-1.1	0.1	0	-0.7	-1.2	-1.4	Exosc2	exosome component 2
1429897_a_at	26	Mid-Late	-0.2	0.3	-1.1	-1.7	-1.3	0.1	0.1	-0.9	-1.4	-1.4	D16Ertd472e	DNA segment, Chr 16, ERATO Doi 472, expressed
1430172_a_at	26	Mid-Late	-0.2	-0.6	-1.1	-1.8	-1.2	0	-0.1	-0.6	-1.6	-1.4	Cyp4f16 /// LOC623748 /// LOC677156	cytochrome P450, family 4, subfamily f, polypeptide 16 /// similar to cytochrome P450, family 4, subfamily f, polypeptide 16 /// similar to cytochrome P450, family 4, subfamily f, polypeptide 16
1430612_at	26	Mid-Late	0	-0.6	-1.4	-2	-1.4	0.1	-0.2	-1.1	-1.5	-1.6	1810033B17Rik	RIKEN cDNA 1810033B17 gene
1433839_at	26	Mid-Late	0	-0.1	-1.1	-2.3	-1.3	0.2	-0.2	-0.7	-2	-1.3	Nars2	asparaginyl-tRNA synthetase 2 (mitochondrial)(putative)
1434112_at	26	Mid-Late	-0.4	-0.3	-1	-1.9	-1.8	-0.1	-0.1	-1.3	-1.2	-1.6	Lphn2	latrophilin 2
1434936_at	26	Mid-Late	-0.3	-0.3	-1.2	-1.7	-1.4	-0.3	-0.3	-0.8	-1.4	-1.4	Hirip3	HIRA interacting protein 3
1435029_at	26	Mid-Late	-0.1	-0.3	-1.1	-2.1	-1.3	0	-0.2	-0.6	-1.3	-1.4	---	---
1435884_at	26	Mid-Late	-0.3	-0.5	-1.5	-1.4	-1.6	-0.3	-0.1	-0.6	-1.4	-1.5	Itsn1	intersectin 1 (SH3 domain protein 1A)
1436070_at	26	Mid-Late	0.1	-0.3	-0.9	-1.5	-1.4	-0.1	-0.8	-1.2	-1.3	-1.6	Glo1	glyoxalase 1
1440120_at	26	Mid-Late	0.3	-0.5	-1.1	-1.6	-1.5	-0.1	-0.5	-1.2	-1.1	-1.7	Gnb2l1	Guanine nucleotide binding protein (G protein), beta polypeptide 2 like 1
1448212_at	26	Mid-Late	-0.1	-0.4	-0.8	-1.9	-1.1	-0.3	-0.2	-0.6	-1.5	-1.4	Tnfsf5ip1	tumor necrosis factor superfamily, member 5-induced protein 1
1452210_at	26	Mid-Late	0.1	-0.7	-1.1	-1.8	-1.1	0	-0.6	-0.9	-1.7	-1.5	Dna2l	DNA2 DNA replication helicase 2-like (yeast)
1456293_s_at	26	Mid-Late	0	-0.4	-0.7	-1.6	-1.2	0.2	-0.2	-0.5	-1.4	-1.4	Ccnh /// LOC672655	cyclin H /// similar to cyclin H
1417292_at	27	Early	0	3.5	4.8	4.8	4.5	0.1	3.3	4.6	4.8	4	Ifi47	interferon gamma inducible protein 47
1418126_at	27	Early	1.2	3.8	4.4	4.4	4.5	-0.1	3.9	4.6	5.4	4.9	Ccl5	chemokine (C-C motif) ligand 5
1418612_at	27	Early	0.1	3.7	5.1	5.9	6.5	-0.4	3.1	4.6	5.5	5.5	Slfn1	schlafen 1
1418825_at	27	Early	-0.1	3.6	4	4.5	4.5	-0.3	3.1	3.7	4.3	4.3	Irgm	immunity-related GTPase family, M
1419603_at	27	Early	0.2	3.3	4.3	4.9	4.5	-0.5	3	4.5	5.2	5.4	LOC672547	similar to Interferon-activatable protein 204 (Ifi-204) (Interferon-inducible protein p204)
1425119_at	27	Early	0.2	4	4	5.2	5.5	-0.2	3.6	4.2	4.4	5.2	---	---
1425374_at	27	Early	0.2	2.1	4.2	5.3	5.8	-0.4	2.5	4.8	6	6	Oas3	2'-5' oligoadenylate synthetase 3
1426276_at	27	Early	1.2	4.3	5	5.2	3.9	0.5	3.6	4.5	5.1	4.1	Ifih1	interferon induced with helicase C domain 1
1432026_a_at	27	Early	-0.1	2.8	4.5	4.9	4.6	0.4	2.1	4.3	5	4.6	Herc5	hect domain and RLD 5
1435330_at	27	Early	0.3	3.2	4.5	4.6	4.7	0.1	2.7	4.3	4.9	4.7	---	---
1435331_at	27	Early	0.2	3.6	4.5	5.1	4.8	0	3.2	4.7	5.5	5.6	AI447904	expressed sequence AI447904
1438868_at	27	Early	0	3	4.7	5.5	5.5	-0.3	2.3	3.9	5.1	5.3	D14Ertd668e	DNA segment, Chr 14, ERATO Doi 668, expressed
1439831_at	27	Early	0.2	3.6	5	5.7	5.2	0	3.5	4.9	6	5.2	LOC240327	Hypothetical LOC240327
1443698_at	27	Early	-0.1	3	4.1	4.9	5	0	3	4.4	5.5	5.9	Fbxo39	F-box protein 39
1448775_at	27	Early	0.7	3.9	4.9	5.1	5.2	-0.1	3	4.6	4.9	4.3	Ifi203	interferon activated gene 203
1450322_s_at	27	Early	-0.2	2.5	3.7	5.5	6.2	1	2.3	3.5	5.1	5.8	Slfn3 /// Slfn4	schlafen 3 /// schlafen 4
1453757_at	27	Early	0.1	2.3	5	5.8	5.5	-0.1	1.6	4.4	5.4	4.9	Herc5	hect domain and RLD 5
1456288_at	27	Early	0.4	3.9	4.9	5	4.3	-0.1	2.7	4.6	4.8	3.7	Slfn5	schlafen 5
1415772_at	28	Mid-Late	-0.1	-0.4	-1.5	-1.7	-1.5	0.3	-0.4	-0.9	-2.5	-2.2	Ncl	nucleolin
1416014_at	28	Mid-Late	0	-0.1	-1.1	-2.3	-1.7	-0.1	-0.2	-0.8	-2.4	-2.6	Abce1	ATP-binding cassette, sub-family E (OABP), member 1
1417751_at	28	Mid-Late	-0.2	-0.8	-1.3	-1.4	-1.3	-0.1	-0.8	-1.2	-2.2	-2.1	Stk10	serine/threonine kinase 10
1420497_a_at	28	Mid-Late	0.2	-0.4	-1.5	-2.3	-1.1	-0.1	-0.3	-1	-2.9	-1.9	Cebpz	CCAAT/enhancer binding protein zeta
1426533_at	28	Mid-Late	0.1	-0.6	-1.5	-1.9	-1.3	0	-0.6	-1.3	-2.2	-2.3	Nol5a	nucleolar protein 5A
1433746_at	28	Mid-Late	0.1	-0.6	-1.4	-1.6	-1.4	0.2	-0.3	-1.1	-2.5	-1.9	Wdr3	WD repeat domain 3
1434958_at	28	Mid-Late	-0.3	-0.4	-1.9	-2	-1.4	0.2	-0.1	-1.1	-2.7	-2	Sacs	sacsin
1435252_at	28	Mid-Late	-0.4	-0.4	-1.3	-2	-1.3	-0.4	-0.4	-0.8	-2.8	-1.8	B3galt6	UDP-Gal:betaGal beta 1,3-galactosyltransferase, polypeptide 6
1436181_at	28	Mid-Late	-0.2	-0.6	-1.4	-2.3	-1.5	-0.1	-0.6	-1.1	-3	-2	Ddef2	development and differentiation enhancing factor 2
1438496_a_at	28	Mid-Late	0.2	-0.7	-1.1	-2.1	-1.2	-0.3	-1.2	-1	-2.3	-2	6330505F04Rik	RIKEN cDNA 6330505F04 gene
1449044_at	28	Mid-Late	0.1	-0.2	-1.1	-1.9	-1.8	-0.2	-0.3	-1	-2.4	-2	Eef1e1	eukaryotic translation elongation factor 1 epsilon 1
1452099_at	28	Mid-Late	0.1	-0.6	-1.1	-1.8	-1.1	0.1	-0.6	-1.4	-2.4	-2.3	AA408296	expressed sequence AA408296
1452630_at	28	Mid-Late	0.4	-0.2	-0.3	-2.6	-0.8	0.1	-0.7	-0.7	-3	-1.7	Treml1	triggering receptor expressed on myeloid cells-like 1
1453571_at	28	Mid-Late	-0.1	-0.2	-1.5	-2.2	-1.3	-0.1	-0.7	-1.1	-2.5	-2.2	Depdc6	DEP domain containing 6
1455600_at	28	Mid-Late	0.2	-0.4	-1.3	-2.1	-1.2	-0.1	-0.3	-1.4	-3	-1.9	Rps3	ribosomal protein S3
1457292_at	28	Mid-Late	0.6	-0.7	-1.2	-2	-1.7	0	-0.6	-1.3	-2.2	-2.6	Josd3	Josephin domain containing 3
1417244_a_at	29	Early	0.3	3.6	5.1	6	6.4	-0.6	3.3	5.3	6.6	7	Irf7	interferon regulatory factor 7
1418191_at	29	Early	0.4	5.1	6.2	6.8	6.6	0.3	5	6.3	7.1	6.9	Usp18	ubiquitin specific peptidase 18
1419042_at	29	Early	0.2	4.2	6.4	7.7	7.1	2.7	4.4	6.4	8.4	7.9	Iigp1	interferon inducible GTPase 1
1419569_a_at	29	Early	0.1	3.3	5.7	7.3	7.4	-0.5	2.5	5	7.4	8.1	Isg20	interferon-stimulated protein
1419604_at	29	Early	1.3	3.7	6.2	6.6	6.2	0.5	3.6	6	7.1	6.9	Zbp1	Z-DNA binding protein 1
1421008_at	29	Early	1.4	7.4	8	8.2	8.1	-0.4	6.8	7.8	8.6	8.2	Rsad2	radical S-adenosyl methionine domain containing 2
1421009_at	29	Early	2.2	7.9	8.4	8.6	8.5	0.4	7.5	8.3	8.8	8.6	Rsad2	radical S-adenosyl methionine domain containing 2
1422095_a_at	29	Early	-1.2	6.6	7.6	8	7.8	1	6.7	8.2	9	8.3	Tyki	thymidylate kinase family LPS-inducible member
1424339_at	29	Early	1.7	6.4	7.3	7.6	7.6	0.3	5.8	7.2	8	7.4	Oasl1	2'-5' oligoadenylate synthetase-like 1
1431591_s_at	29	Early	1.7	4.4	5.6	6.3	6.3	0.9	4.3	5.6	6.7	6.5	LOC677168	hypothetical protein LOC677168
1436058_at	29	Early	1.5	6.9	7.4	7.5	7.4	0.2	7.2	7.9	8.3	7.7	Rsad2	radical S-adenosyl methionine domain containing 2
1444405_at	29	Early	0.6	3.9	5.7	6.7	6.6	-1.2	4.2	5.7	7.4	7.6	E430029J22Rik	RIKEN cDNA E430029J22 gene
1449009_at	29	Early	-2.6	5.6	7.4	8.2	8.3	0.1	4.6	6.8	8.5	7.8	Tgtp	T-cell specific GTPase
1450484_a_at	29	Early	0.7	7.2	7.9	8.4	8.1	-0.2	6.7	7.7	8.4	7.2	Tyki	thymidylate kinase family LPS-inducible member
1450783_at	29	Early	2.2	7.4	8	8.1	7.9	1.2	7.2	7.9	8.3	7.4	---	---
1417861_at	30	Late	-0.1	-0.1	-0.5	-1.1	-1.4	-0.1	0.1	-0.3	-1.4	-2.6	Ccnc	cyclin C
1420365_a_at	30	Late	0	-0.1	-0.3	-0.9	-1.8	0.1	-0.1	-0.2	-1.5	-2.7	Hnrpa2b1	heterogeneous nuclear ribonucleoprotein A2/B1
1424193_at	30	Late	-0.1	-0.2	-0.9	-0.8	-1.6	-0.1	-0.4	-1.1	-1.3	-2.1	Pwp2h	PWP2 (periodic tryptophan protein) homolog, yeast
1427232_at	30	Late	-0.2	0.4	-0.7	-0.9	-1.5	0	0.3	-0.9	-1.8	-2.2	Tshz1	teashirt zinc finger family member 1
1434413_at	30	Late	-0.2	-0.1	-0.3	-0.7	-2.2	-0.1	0	-0.3	-1.4	-3	---	---
1437401_at	30	Late	0	-0.1	-0.2	-0.9	-2.2	0.1	0	-0.4	-1.5	-3	---	---
1437632_at	30	Late	0	0.1	-0.1	-1	-1.9	0	0	0.1	-1.3	-3.2	---	Adult male cecum cDNA, RIKEN full-length enriched library, clone:9130409M07 product:hypothetical protein, full insert sequence
1438754_at	30	Late	0	0	-0.6	-1	-1.9	0.1	-0.2	-1	-1.5	-2.6	---	---
1444531_at	30	Late	0.6	0.7	0	-0.8	-4.8	0.1	0.3	-0.2	-1	-3.6	Sod2	Superoxide dismutase 2, mitochondrial
1449439_at	30	Late	0.3	0.2	-0.1	-0.8	-2.1	0.2	-0.5	-0.5	-1.5	-2.5	Klf7	Kruppel-like factor 7 (ubiquitous)
1453055_at	30	Late	0.4	0.6	0	-1.2	-2.3	0.5	0.1	-0.6	-1.9	-2.7	Sema6d	sema domain, transmembrane domain (TM), and cytoplasmic domain, (semaphorin) 6D
1456145_at	30	Late	0.1	-0.3	-0.9	-0.7	-1.5	0.6	-0.3	-0.9	-1	-2.7	Dleu2	deleted in lymphocytic leukemia, 2
1457248_x_at	30	Late	0.2	0.2	-0.5	-1.2	-1.5	0.3	0.2	-0.4	-1.7	-2.2	Hsd17b7	hydroxysteroid (17-beta) dehydrogenase 7
1416071_at	31	Mid	-0.2	-0.4	-1.2	-1.9	-0.9	-0.1	-0.2	-0.9	-2	-1.2	Ddx18	DEAD (Asp-Glu-Ala-Asp) box polypeptide 18
1416559_at	31	Mid	-0.3	-0.6	-1.1	-1.4	-1	-0.3	-0.4	-0.6	-1.5	-1.1	1500003O22Rik	RIKEN cDNA 1500003O22 gene
1417037_at	31	Mid	-0.1	-0.3	-1	-1.6	-1	0.2	-0.3	-0.7	-1.5	-1.2	Orc6l	origin recognition complex, subunit 6-like (S. cerevisiae)
1423815_at	31	Mid	0	-0.4	-0.8	-1.8	-0.7	-0.1	-0.3	-0.6	-1.5	-1.2	Ddx56	DEAD (Asp-Glu-Ala-Asp) box polypeptide 56
1428534_at	31	Mid	0	-0.3	-1.4	-1.6	-0.8	-0.1	-0.3	-1.3	-2	-0.9	2310073E15Rik	RIKEN cDNA 2310073E15 gene
1430134_a_at	31	Mid	-0.3	-0.4	-1.1	-2.1	-0.4	-0.2	-0.3	-1	-2	-1	Yars2	tyrosyl-tRNA synthetase 2 (mitochondrial)
1433646_at	31	Mid	0.1	-0.3	-0.5	-2.2	-0.4	0	-0.1	-0.8	-2.1	-0.8	Mrps27	mitochondrial ribosomal protein S27
1437526_x_at	31	Mid	-0.1	-0.2	-1.1	-1.6	-1	-0.3	-0.1	-0.9	-1.6	-1	Hnrpr /// LOC669321	heterogeneous nuclear ribonucleoprotein R /// similar to heterogeneous nuclear ribonucleoprotein R
1448365_at	31	Mid	0	-0.5	-1	-1.7	-0.9	0	-0.2	-0.7	-1.8	-1	Exosc7	exosome component 7
1448480_at	31	Mid	0.1	-0.6	-1.2	-1.5	-1.1	0.2	-0.2	-0.8	-1.6	-1.2	Nip7	nuclear import 7 homolog (S. cerevisiae)
1451190_a_at	31	Mid	0	-0.2	-1.3	-2.5	0	-0.3	0.1	-0.7	-2.1	-1	Sbk1	SH3-binding kinase 1
1452839_at	31	Mid	0	-0.3	-1.1	-1.7	-0.7	0.2	-0.1	-0.8	-1.9	-1.1	Dph5	DPH5 homolog (S. cerevisiae)
1454787_at	31	Mid	-0.2	-0.4	-1.5	-2.1	-0.2	-0.3	-0.5	-1	-2	-1.1	Zdhhc9	zinc finger, DHHC domain containing 9
1415976_a_at	32	Mid-Late	0.1	0.1	1.2	1.8	1.4	-0.1	0.4	1	2.2	2.5	Carhsp1	calcium regulated heat stable protein 1
1419598_at	32	Mid-Late	0	0.1	1	1.8	2	-0.3	0.2	1	2.3	2.5	Ms4a6d	membrane-spanning 4-domains, subfamily A, member 6D
1419599_s_at	32	Mid-Late	0	0.2	1.1	1.9	2.1	0	0.2	1	2.4	2.5	Ms4a11	membrane-spanning 4-domains, subfamily A, member 11
1420330_at	32	Mid-Late	0.6	0.9	1.1	1.5	1.3	0.7	1.2	1.4	2.3	2	Clec4e	C-type lectin domain family 4, member e
1426410_at	32	Mid-Late	-0.1	0.3	1.4	2.2	0.9	0	0.4	1.2	2.5	2.1	Pdk3	pyruvate dehydrogenase kinase, isoenzyme 3
1426519_at	32	Mid-Late	-0.2	0	1	1.6	1.6	0.2	0.3	1.2	2.3	2.5	P4ha1	procollagen-proline, 2-oxoglutarate 4-dioxygenase (proline 4-hydroxylase), alpha 1 polypeptide
1426542_at	32	Mid-Late	0.1	1	0.3	2.1	2	-0.5	0.5	1.2	2.9	2.3	Endod1	endonuclease domain containing 1
1439747_at	32	Mid-Late	-0.1	0.4	0.4	2	1.7	0.5	0.6	1	2.4	2	Ptges	prostaglandin E synthase
1448021_at	32	Mid-Late	-0.2	0.3	1.3	1.8	1.9	-0.5	0.9	2.2	2.4	2.1	---	Transcribed locus
1449556_at	32	Mid-Late	0	0.3	0.9	1.5	1.7	0.2	0.3	1.1	2.2	2.6	H2-T23 /// C920025E04Rik /// LOC667803 /// LOC672711 /// LOC674134	histocompatibility 2, T region locus 23 /// RIKEN cDNA C920025E04 gene /// similar to H-2 class I histocompatibility antigen, D-37 alpha chain precursor /// similar to H-2 class I histocompatibility antigen, D-37 alpha chain precursor /// similar to H-2 c
1450378_at	32	Mid-Late	-0.1	0.2	1.1	1.7	1.4	0.1	0.5	1.5	2.5	2.1	Tapbp	TAP binding protein
1455424_at	32	Mid-Late	-0.1	-0.1	0.8	2	2.2	0.1	0.1	0.9	2.3	3.4	Wnk2	WNK lysine deficient protein kinase 2
1460316_at	32	Mid-Late	-0.1	0.8	1.2	2.4	1	0.2	1.3	1.3	2.6	1.9	Acsl1	acyl-CoA synthetase long-chain family member 1
1422993_s_at	33	Late	0	-0.2	-0.5	-1.7	-1.7	0.1	0.1	0	-1.2	-2.2	Thoc4 /// Refbp2	THO complex 4 /// RNA and export factor binding protein 2
1424650_at	33	Late	-0.2	-0.4	-1.3	-1.1	-2.9	0.1	0.1	-0.3	-0.7	-3.3	Pdia5	protein disulfide isomerase associated 5
1427441_a_at	33	Late	-0.1	-0.3	-0.7	-1.6	-2.1	0.1	-0.2	-0.1	-1	-2.5	Suclg2	succinate-Coenzyme A ligase, GDP-forming, beta subunit
1428412_at	33	Late	0	-0.1	-0.7	-1.2	-1.7	0.1	-0.1	-0.4	-0.9	-2.5	Tm9sf3	transmembrane 9 superfamily member 3
1430452_at	33	Late	-0.1	-0.1	-0.4	-1.4	-1.4	0	0.2	-0.1	-1.4	-2	Cyp20a1	cytochrome P450, family 20, subfamily A, polypeptide 1
1434286_at	33	Late	-0.3	0.3	-1.1	-1.1	-2.2	0.3	0.3	-0.6	-1.3	-2.3	Trps1	trichorhinophalangeal syndrome I (human)
1434297_at	33	Late	-0.5	-0.5	-1.2	-0.7	-2.1	-0.3	-0.4	-1.3	-0.7	-2.4	E130304F04Rik	RIKEN cDNA E130304F04 gene
1437067_at	33	Late	-0.1	0.1	-0.4	-1.5	-1.8	0	0.1	-0.2	-1.1	-2.3	Phtf2	putative homeodomain transcription factor 2
1438673_at	33	Late	0	0.1	-0.4	-1.6	-1.4	0.1	0.1	0	-1.6	-2.3	---	---
1448205_at	33	Late	0.1	0.3	-0.8	-1.6	-2.6	-0.2	0	-0.1	-1.6	-2.1	Ccnb1-rs1 /// Ccnb1	cyclin B1, related sequence 1 /// cyclin B1
1451175_at	33	Late	0	-0.1	-0.4	-1.5	-1.9	0	-0.2	-0.3	-0.8	-2.6	Spcs3	signal peptidase complex subunit 3 homolog (S. cerevisiae)
1455482_at	33	Late	-0.2	-0.4	-0.7	-1.2	-1.9	-0.3	-0.6	-0.6	-1.1	-2.3	Ap2a2	adaptor protein complex AP-2, alpha 2 subunit
1417185_at	34	Mid-Late	-0.1	0.5	2.7	4.4	5.7	-0.2	0.7	2.6	4.6	5.2	Ly6a	lymphocyte antigen 6 complex, locus A
1418240_at	34	Mid-Late	0.2	2.1	3.2	3.7	3.6	0.1	1.8	3.1	4.2	4	Gbp2	guanylate nucleotide binding protein 2
1426970_a_at	34	Mid-Late	-0.1	1.4	3	4.2	3.8	-0.1	0.9	3	4.5	4.4	Ube1l /// D330022A01Rik	ubiquitin-activating enzyme E1-like /// RIKEN cDNA D330022A01 gene
1426971_at	34	Mid-Late	0	1.5	3.2	4.3	3.9	0.4	0.9	2.8	4.4	4.1	Ube1l	ubiquitin-activating enzyme E1-like
1429947_a_at	34	Mid-Late	-0.2	1.4	2.7	3.4	3.1	-0.1	1.2	2.9	4	4.2	Zbp1	Z-DNA binding protein 1
1434372_at	34	Mid-Late	-0.1	1.3	2.7	3.4	3.4	0	1.1	2.4	4	3.9	AW112010	expressed sequence AW112010
1435906_x_at	34	Mid-Late	0	1.9	2.7	2.9	3	0.2	1.8	3.1	3.7	3.7	Gbp2	guanylate nucleotide binding protein 2
1437273_at	34	Mid-Late	0.5	2.2	2.8	4.5	3.7	0.2	2.6	2.6	4.3	4.6	Htra4	HtrA serine peptidase 4
1450033_a_at	34	Mid-Late	0	1.8	3.2	3.6	4	0.1	1.9	3.4	4	3.7	Stat1	signal transducer and activator of transcription 1
1450495_a_at	34	Mid-Late	-0.1	1.2	2.5	4.1	3	0.3	1.8	2.2	4	4	Klrk1	killer cell lectin-like receptor subfamily K, member 1
1450672_a_at	34	Mid-Late	0.6	2.8	3.3	3.9	3.7	0.9	2.9	3.4	4	4.1	Trex1	three prime repair exonuclease 1
1458381_at	34	Mid-Late	-0.1	0.4	2.4	4.6	5.1	0.2	1	2.9	4	4.5	Clic5	chloride intracellular channel 5
1416585_at	35	Mid	-0.1	-0.1	-0.9	-1.5	-1	0	-0.2	-0.9	-2.1	-1.1	Ruvbl1	RuvB-like protein 1
1419461_at	35	Mid	0	-0.4	-0.7	-1.8	-0.4	0.1	-0.1	-0.7	-1.9	-0.9	Rpp14	ribonuclease P 14 subunit (human)
1423293_at	35	Mid	0.1	-0.1	-0.7	-1.5	-1	0	-0.2	-0.6	-1.4	-1.3	Rpa1	replication protein A1
1423452_at	35	Mid	0.1	-0.5	-1.1	-1.3	-0.7	0.1	-0.8	-1.1	-1.4	-1.1	Stk17b	serine/threonine kinase 17b (apoptosis-inducing)
1429329_at	35	Mid	-0.2	-0.4	-0.8	-1.6	-0.7	-0.4	-0.2	-0.8	-2	-0.8	Cox10	COX10 homolog, cytochrome c oxidase assembly protein, heme A: farnesyltransferase (yeast)
1434294_at	35	Mid	-0.3	-0.4	-1.1	-1.4	-0.8	0.1	-0.2	-0.8	-1.9	-1.2	---	Transcribed locus
1434564_at	35	Mid	0.1	-0.5	-0.7	-1.4	-1.1	0.2	-0.3	-0.5	-1.2	-1.3	E2f3	E2F transcription factor 3
1437177_at	35	Mid	-0.1	-0.2	-1.1	-1.2	-0.9	0	-0.1	-0.8	-1.5	-1.1	D330037H05Rik /// LOC669298 /// LOC673040 /// LOC677019	RIKEN cDNA D330037H05 gene /// similar to La-related protein 4 (La ribonucleoprotein domain family member 4) /// similar to La-related protein 4 (La ribonucleoprotein domain family member 4) /// similar to La-related protein 4 (La ribonucleoprotein domain
1437565_a_at	35	Mid	0	-0.2	-1.1	-1.4	-0.8	0	-0.2	-0.8	-2.1	-0.8	LOC633966	similar to guanine nucleotide binding protein-like 2 (nucleolar)
1448315_a_at	35	Mid	0	-0.5	-0.9	-1.5	-0.7	0.2	-0.3	-0.7	-1.7	-1	Pycr2	pyrroline-5-carboxylate reductase family, member 2
1448795_a_at	35	Mid	-0.1	-0.3	-0.8	-1.5	-1	0	-0.2	-0.5	-1.5	-1.1	Tbrg4	transforming growth factor beta regulated gene 4
1415807_s_at	36	Mid-Late	-0.1	-0.2	-0.7	-0.9	-1	0.1	0	-0.5	-1.5	-1.7	Sfrs2	splicing factor, arginine/serine-rich 2 (SC-35)
1415985_at	36	Mid-Late	-0.3	-0.2	-0.4	-1.2	-1	0.3	-0.2	-0.2	-1.6	-1.6	Sf3b3	splicing factor 3b, subunit 3
1417077_at	36	Mid-Late	0	-0.2	-0.5	-1.3	-1.3	-0.1	-0.1	-0.4	-1.2	-1.5	Bcap29	B-cell receptor-associated protein 29
1423195_at	36	Mid-Late	0	-0.1	-0.8	-1.2	-1	-0.1	-0.1	-0.5	-1.3	-1.5	Hiat1	hippocampus abundant gene transcript 1
1424209_at	36	Mid-Late	0	-0.5	-0.5	-1.3	-0.9	0.2	-0.2	-0.4	-1.5	-1.7	Rarsl	arginyl-tRNA synthetase-like
1428892_at	36	Mid-Late	0	-0.5	-0.8	-1.1	-0.9	-0.2	-0.4	-0.6	-1.2	-1.5	Ppil1	peptidylprolyl isomerase (cyclophilin)-like 1
1429062_at	36	Mid-Late	-0.3	-0.1	-0.7	-1.1	-1.1	-0.1	-0.2	-0.6	-1.1	-1.5	Kif16b	kinesin family member 16B
1436595_at	36	Mid-Late	0	-0.3	-0.7	-1.1	-1.2	0.1	-0.2	-0.4	-1.3	-1.5	Rbm34	RNA binding motif protein 34
1449229_a_at	36	Mid-Late	0	-0.1	-0.4	-1.2	-1.2	0	-0.4	-0.6	-1.3	-1.6	Cdkl2	cyclin-dependent kinase-like 2 (CDC2-related kinase)
1454840_at	36	Mid-Late	-0.1	-0.1	-0.4	-1.6	-1	0.1	-0.4	-0.5	-1.5	-1.8	Mccc2	methylcrotonoyl-Coenzyme A carboxylase 2 (beta)
1454846_at	36	Mid-Late	0	-0.3	-0.8	-1.1	-1.1	0.1	-0.3	-0.4	-1.2	-1.5	Utp15	UTP15, U3 small nucleolar ribonucleoprotein, homolog (yeast)
1415735_at	37	Mid-Late	-0.1	-0.1	-0.4	-1.1	-0.8	-0.1	-0.2	-0.4	-1.3	-1.7	Ddb1	damage specific DNA binding protein 1
1418526_at	37	Mid-Late	0	-0.1	-0.5	-1.1	-1.1	0	-0.1	-0.2	-1.3	-1.6	Fusip1	FUS interacting protein (serine-arginine rich) 1
1422882_at	37	Mid-Late	-0.1	-0.4	-0.4	-1.1	-1	0.4	0.1	-0.2	-1.5	-1.7	Sypl	synaptophysin-like protein
1424570_at	37	Mid-Late	0	0	-0.3	-1.3	-0.9	0.2	0.1	0	-1.4	-1.6	Ddx46	DEAD (Asp-Glu-Ala-Asp) box polypeptide 46
1426718_at	37	Mid-Late	0.2	0	-0.3	-1.1	-0.8	0.2	0	-0.2	-1.4	-1.7	Skiv2l2	superkiller viralicidic activity 2-like 2 (S. cerevisiae)
1428408_a_at	37	Mid-Late	-0.1	-0.3	-0.7	-1.1	-1.3	-0.1	-0.3	-0.5	-1.2	-1.8	D12Ertd551e	DNA segment, Chr 12, ERATO Doi 551, expressed
1433520_at	37	Mid-Late	-0.2	-0.3	-0.2	-1	-0.8	-0.3	-0.2	-0.3	-1.2	-1.6	Scap	SREBP cleavage activating protein
1437278_a_at	37	Mid-Late	-0.1	0	-0.6	-0.9	-1	-0.1	-0.1	-0.5	-1.4	-1.8	Uble1b	ubiquitin-like 1 (sentrin) activating enzyme E1B
1441860_x_at	37	Mid-Late	-0.1	-0.1	-0.9	-1	-1.1	-0.3	0.2	-0.6	-1.4	-1.8	Ide	Insulin degrading enzyme
1450053_at	37	Mid-Late	-0.2	0.1	-0.7	-1.1	-0.8	0	0	-0.5	-1.1	-1.6	Kif2a	Kinesin family member 2A
1454794_at	37	Mid-Late	-0.2	-0.2	-0.6	-1	-0.8	-0.1	-0.2	-0.5	-1.1	-1.6	Spast	spastin
1415733_a_at	38	Mid-Late	0	-0.3	-0.8	-1.4	-0.7	0.1	-0.2	-0.7	-2	-1.8	1110019J04Rik	RIKEN cDNA 1110019J04 gene
1415872_at	38	Mid-Late	0.2	-0.3	-0.7	-1.2	-1.1	0	-0.2	-0.7	-1.9	-1.8	Hnrph1	heterogeneous nuclear ribonucleoprotein H1
1424160_at	38	Mid-Late	0	0	-0.3	-1.1	-0.7	0	-0.2	-0.6	-2	-1.6	Alg5	asparagine-linked glycosylation 5 homolog (yeast, dolichyl-phosphate beta-glucosyltransferase)
1424300_at	38	Mid-Late	-0.3	-0.3	-0.6	-1.1	-1.3	-0.4	-0.2	-0.6	-1.8	-1.6	Gemin6	gem (nuclear organelle) associated protein 6
1424545_at	38	Mid-Late	0	-0.5	-0.9	-1.2	-0.9	-0.1	-0.5	-1	-1.9	-1.5	BC003965	cDNA sequence BC003965
1443037_at	38	Mid-Late	-0.1	-0.7	-0.8	-1	-1	-0.4	-1.3	-1.3	-1.5	-1.9	Nptn	Neuroplastin
1448454_at	38	Mid-Late	0.2	-0.2	-0.7	-1.2	-1.3	0.3	-0.2	-0.6	-2	-1.7	Sfrs6	splicing factor, arginine/serine-rich 6
1450480_a_at	38	Mid-Late	0.1	-0.3	-0.8	-1	-0.9	0.2	-0.6	-0.7	-1.8	-1.9	Gprk6	G protein-coupled receptor kinase 6
1451254_at	38	Mid-Late	0	0	-0.7	-1.4	-0.3	0.1	-0.3	-0.8	-2.2	-1.4	Ikbkap	inhibitor of kappa light polypeptide enhancer in B-cells, kinase complex-associated protein
1455614_at	38	Mid-Late	-0.3	-0.5	-0.6	-1.4	-0.8	-0.4	-0.6	-1	-2.1	-1.7	Tomm40l	translocase of outer mitochondrial membrane 40 homolog-like (yeast)
1460323_at	38	Mid-Late	0	-0.3	-0.5	-1.2	-0.7	0	-0.3	-0.7	-1.7	-1.7	Tars	threonyl-tRNA synthetase
1417364_at	39	Mid-Late	0	-0.1	-0.5	-1.5	-1.7	0.3	-0.1	-0.3	-1.2	-0.7	Eef1g	eukaryotic translation elongation factor 1 gamma
1421081_a_at	39	Mid-Late	-0.2	-0.3	-0.6	-1.2	-1.6	-0.1	-0.1	-0.3	-0.9	-1	Banf1	barrier to autointegration factor 1
1424278_a_at	39	Mid-Late	0.1	0.3	-0.4	-1.5	-1.8	-0.2	0	0.1	-1.2	-1	Birc5	baculoviral IAP repeat-containing 5
1428189_at	39	Mid-Late	-0.2	-0.3	-0.7	-1.2	-1.6	-0.1	-0.1	-0.5	-1	-1	5730494M16Rik	RIKEN cDNA 5730494M16 gene
1432416_a_at	39	Mid-Late	0.1	-0.1	-0.4	-1.7	-1.5	0.1	0	-0.4	-1.4	-0.9	Npm1	nucleophosmin 1
1436707_x_at	39	Mid-Late	0.1	-0.1	-0.7	-1.5	-1.8	-0.2	0	-0.1	-1.2	-1	Brrn1	barren homolog (Drosophila)
1437715_x_at	39	Mid-Late	-0.1	-0.1	-0.6	-1.3	-1.5	0	0	-0.3	-1.4	-1	Apex1	apurinic/apyrimidinic endonuclease 1
1445684_s_at	39	Mid-Late	0	-0.1	-0.7	-1.5	-1.6	0.1	-0.1	-0.4	-1.5	-0.9	Hdac2	histone deacetylase 2
1452713_a_at	39	Mid-Late	-0.1	-0.3	-0.9	-1	-1.5	-0.6	-0.2	-0.6	-1.2	-1.2	Wdr57	WD repeat domain 57 (U5 snRNP specific)
1459875_x_at	39	Mid-Late	-0.3	-0.1	-0.6	-1.6	-2.1	-0.1	-0.1	-0.3	-1.2	-1.1	5730494M16Rik	RIKEN cDNA 5730494M16 gene
1417261_at	40	Late	0.1	0	-0.1	-0.4	-1.3	0	-0.3	-0.3	-0.8	-1.9	Mbtd1	mbt domain containing 1
1419459_a_at	40	Late	-0.1	0	-0.2	-0.7	-1	-0.1	-0.2	-0.4	-0.7	-2	2610529C04Rik	RIKEN cDNA 2610529C04 gene
1422796_at	40	Late	-0.2	0	-0.3	-0.8	-1.1	-0.1	-0.1	-0.3	-1.1	-1.6	Prep	prolyl endopeptidase
1424715_at	40	Late	0.1	0	-0.1	-0.6	-1	-0.2	-0.1	-0.3	-0.9	-2	Retsat	retinol saturase (all trans retinol 13,14 reductase)
1426476_at	40	Late	0	0	-0.3	-0.5	-1	-0.1	-0.2	-0.4	-0.9	-1.7	Rasa1	RAS p21 protein activator 1
1426818_at	40	Late	-0.1	-0.5	-0.5	-0.4	-1.2	0	-0.4	-0.6	-0.5	-2.1	Arrdc4	arrestin domain containing 4
1434233_at	40	Late	0.2	0.2	-0.2	-0.5	-1.1	0.3	0.1	-0.3	-0.8	-2.1	2610030H06Rik	RIKEN cDNA 2610030H06 gene
1450105_at	40	Late	-0.2	-0.1	-0.1	-0.5	-1.1	0	-0.1	-0.1	-0.6	-2.3	---	---
1452220_at	40	Late	-0.2	0.1	-0.4	-0.8	-1.2	0	0	-0.2	-0.7	-2.1	Dock1	dedicator of cyto-kinesis 1
1454887_at	40	Late	-0.1	0	-0.1	-0.5	-1	-0.1	-0.2	-0.3	-0.8	-1.9	Pak2	p21 (CDKN1A)-activated kinase 2
1416684_at	41	Mid-Late	-0.4	-0.4	-1	-2.3	-2.4	-0.2	-0.3	-0.6	-2.4	-1.7	Fbl	fibrillarin
1417430_at	41	Mid-Late	0.1	-0.6	-1.6	-2.5	-2.2	-0.1	-0.4	-1.4	-1.8	-1.5	Cdr2	cerebellar degeneration-related 2
1417938_at	41	Mid-Late	-0.1	-0.1	-0.8	-2.4	-3	-0.1	0	-0.9	-2.4	-1.7	Rad51ap1	RAD51 associated protein 1
1435103_x_at	41	Mid-Late	0	-0.4	-1	-2.5	-2	-0.3	-0.2	-0.8	-2.2	-1.6	Farslb	phenylalanine-tRNA synthetase-like, beta subunit
1438320_s_at	41	Mid-Late	0	-0.3	-1.5	-2.2	-2.3	0	-0.3	-0.9	-1.7	-1.6	Mcm7	minichromosome maintenance deficient 7 (S. cerevisiae)
1439269_x_at	41	Mid-Late	0	-0.1	-1.3	-2	-2.3	-0.2	-0.2	-1	-1.7	-1.8	Mcm7 /// LOC433027	minichromosome maintenance deficient 7 (S. cerevisiae) /// similar to minichromosome maintenance protein 7
1443673_x_at	41	Mid-Late	0	-1.1	-2	-2.5	-2.7	-0.2	-0.8	-1.6	-1.9	-1.8	---	---
1443841_x_at	41	Mid-Late	-0.6	0	-1.9	-2.1	-2	0.4	-0.5	-1.7	-1.9	-1.8	---	---
1449061_a_at	41	Mid-Late	-0.3	-0.4	-1.2	-2.9	-2.3	0.2	-0.1	-0.7	-2.1	-1.7	Prim1	DNA primase, p49 subunit
1458407_s_at	41	Mid-Late	-0.1	-1.2	-1.5	-2.5	-2.2	0.2	-0.6	-0.8	-1.6	-1.9	AI429294	Expressed sequence AI429294
1415917_at	42	Mid-Late	-0.1	-0.3	-1	-2.6	-2.4	0	-0.3	-0.5	-2.3	-2.6	Mthfd1	methylenetetrahydrofolate dehydrogenase (NADP+ dependent), methenyltetrahydrofolate cyclohydrolase, formyltetrahydrofolate synthase
1420398_at	42	Mid-Late	-0.1	-0.5	-1.3	-2.3	-3	0.2	-0.4	-0.7	-2	-2.8	Rgs18	regulator of G-protein signaling 18
1421186_at	42	Mid-Late	0	-0.6	-1.1	-1.9	-3.5	0.1	-0.5	-0.8	-2.1	-3.5	Ccr2	chemokine (C-C motif) receptor 2
1429637_at	42	Mid-Late	-0.4	-0.7	-1.9	-2.6	-2.2	-0.1	-0.5	-1.2	-2	-3	2210419I08Rik	RIKEN cDNA 2210419I08 gene
1443750_s_at	42	Mid-Late	-0.3	-0.4	-1.5	-3	-3.1	-0.1	-0.4	-1.4	-2	-2.2	Rpp40	ribonuclease P 40 subunit (human)
1448526_at	42	Mid-Late	-0.1	-0.5	-1.6	-2.1	-2	0	-0.3	-0.9	-2	-2.8	Kpnb1	karyopherin (importin) beta 1
1448777_at	42	Mid-Late	-0.2	-0.5	-1.4	-2.2	-2	-0.1	-0.5	-1	-2.1	-2.4	Mcm2	minichromosome maintenance deficient 2 mitotin (S. cerevisiae)
1451345_at	42	Mid-Late	-0.1	-0.4	-1	-2.3	-2.2	0	-0.2	-0.6	-2.4	-2.4	Mtap	methylthioadenosine phosphorylase
1454764_s_at	42	Mid-Late	-0.3	-0.3	-1.3	-2.2	-2.3	0.1	-0.2	-0.6	-2	-3.1	Slc38a1	solute carrier family 38, member 1
1456280_at	42	Mid-Late	-0.1	-0.4	-1.4	-2.2	-3.7	0	-0.5	-1.1	-1.9	-2.4	Clspn	claspin homolog (Xenopus laevis)
1423233_at	43		-0.1	0.1	-0.4	-1.6	-2.2	0	-0.4	-0.8	-1.3	-1.7	Cebpd	CCAAT/enhancer binding protein (C/EBP), delta
1423531_a_at	43		0	-0.1	-0.4	-1.1	-2.5	0	-0.1	-0.4	-1.4	-1.5	Hnrpa1	heterogeneous nuclear ribonucleoprotein A1
1426492_at	43		0	-0.1	-0.6	-1.4	-1.7	-0.2	-0.4	-0.2	-1.2	-1.5	Tdp1	tyrosyl-DNA phosphodiesterase 1
1434111_at	43		0	0.1	-1.2	-0.8	-1.5	0.1	0	-0.8	-1.3	-1.7	Lphn2	latrophilin 2
1434507_at	43		0	-0.1	-0.7	-1.1	-1.4	0	-0.1	-0.5	-1.3	-1.5	Npepl1	aminopeptidase-like 1
1436420_a_at	43		0	-0.1	-0.6	-1.6	-2	-0.1	-0.1	-0.5	-1.6	-1.7	Ipo4	importin 4
1448144_at	43		0	0	-0.5	-1.3	-1.4	-0.2	-0.1	-0.6	-1.4	-1.7	Hnrpab	heterogeneous nuclear ribonucleoprotein A/B
1449116_a_at	43		0.1	-0.1	-0.8	-1.6	-2	0	-0.1	-0.4	-1.6	-1.7	Dtymk	deoxythymidylate kinase
1452585_at	43		-0.1	-0.1	-0.4	-1.2	-2.3	-0.1	0.1	-0.4	-1.6	-1.7	Mrps28	mitochondrial ribosomal protein S28
1421308_at	44		0	0.6	1.5	2.4	1.3	0	0.4	1.1	2.2	1.9	Car13	carbonic anhydrase 13
1425994_a_at	44		0.6	0.7	1.8	2.4	1.7	0.7	0.4	1.2	1.9	2	Asah2	N-acylsphingosine amidohydrolase 2
1430148_at	44		0	0.8	1.9	2.3	2.4	-0.1	0.5	1.3	2	2	Rab19	RAB19, member RAS oncogene family
1438390_s_at	44		-0.1	0.7	1.6	1.8	1.6	0.1	0.4	1.1	2	1.7	Pttg1	pituitary tumor-transforming 1
1439573_at	44		0.1	0.7	1.2	1.8	2.1	0.2	0.7	1.2	1.9	1.7	Rtn4rl2	reticulon 4 receptor-like 2
1449265_at	44		0.1	0.7	1.4	1.8	1.8	0	0.5	1.2	1.9	2.3	Casp1	caspase 1
1450165_at	44		0.5	1.1	1.4	1.8	1.7	0.5	0.9	1.1	1.7	2	Slfn2	schlafen 2
1452329_at	44		0.1	0.3	1.2	2.3	2.6	-0.1	0.2	1.1	1.6	2.8	Plekhn1	pleckstrin homology domain containing, family N member 1
1460495_s_at	44		0.3	0.8	1.7	2.2	1.5	0.1	0.6	1.3	1.8	1.9	Htra2	HtrA serine peptidase 2
1419354_at	45		0.3	0.1	-0.2	-0.7	-2.2	0.3	-0.4	-0.3	-1	-1	Klf7	Kruppel-like factor 7 (ubiquitous)
1419356_at	45		0.2	0.2	-0.2	-0.8	-2.4	0.5	-0.2	-0.4	-0.9	-1.1	Klf7	Kruppel-like factor 7 (ubiquitous)
1420478_at	45		-0.1	-0.1	-0.4	-1.2	-1.5	0	-0.3	-0.4	-1.1	-1.2	Nap1l1	nucleosome assembly protein 1-like 1
1427358_a_at	45		0.3	-0.1	-0.3	-1.1	-1.6	0	-0.3	-0.4	-0.8	-1	Dapk1	death associated protein kinase 1
1438094_x_at	45		0	-0.1	-0.4	-1.1	-1.4	0	-0.3	-0.2	-0.9	-1	2810409H07Rik	RIKEN cDNA 2810409H07 gene
1441945_s_at	45		-0.1	-0.1	-0.4	-1.1	-1.4	0.2	0	-0.4	-1.1	-1	Abhd14a	abhydrolase domain containing 14A
1449506_a_at	45		0	0.1	-0.1	-1.1	-1.5	0	-0.2	-0.2	-1.2	-0.9	Eef1d	eukaryotic translation elongation factor 1 delta (guanine nucleotide exchange protein)
1450895_a_at	45		-0.1	-0.3	-0.5	-1.1	-1.5	-0.3	-0.3	-0.4	-1.2	-1	1810020G14Rik	RIKEN cDNA 1810020G14 gene
1452176_at	45		-0.1	-0.2	-0.5	-1.1	-1.5	-0.2	-0.4	-0.3	-1	-1	Nup153	nucleoporin 153
1418776_at	46		-0.6	1.2	3.5	4.6	5.2	0.2	0.4	2.9	4.9	5.7	5830443L24Rik /// LOC626578	RIKEN cDNA 5830443L24 gene /// similar to macrophage activation 2 like
1435665_at	46		0.2	2.6	4.1	4.3	3.7	-0.1	2.2	3.9	4	3.3	AI451617	expressed sequence AI451617
1436562_at	46		0	2.5	4	4.1	3.8	-0.1	2.3	3.7	4.1	3.6	Ddx58	DEAD (Asp-Glu-Ala-Asp) box polypeptide 58
1438716_at	46		-0.1	2.7	4.1	4	4	-0.1	2.1	3.5	3.7	3	AI451617	expressed sequence AI451617
1450234_at	46		-0.1	1.2	3.4	5.2	5.3	-0.5	0.6	2.7	4.9	4.9	Ms4a6c	membrane-spanning 4-domains, subfamily A, member 6C
1450403_at	46		0	2.8	3.5	3.9	4	0.1	2.6	3.5	4.1	3.6	Stat2	signal transducer and activator of transcription 2
1451564_at	46		0.2	3.2	3.7	3.9	3.3	0.3	2.5	3.4	3.8	3.1	Parp14	poly (ADP-ribose) polymerase family, member 14
1455104_at	46		0.1	2.4	4.2	4.5	3.8	-1.2	2	3.4	4.3	3.2	Mxd1	MAX dimerization protein 1
1456890_at	46		-0.3	2.4	4.1	4	4.2	-0.5	2	3.4	3.9	3.9	Ddx58	DEAD (Asp-Glu-Ala-Asp) box polypeptide 58
1416973_at	47		0	-0.1	-0.4	-1	-1.2	-0.1	0	-0.3	-1.1	-1	Nhp2l1	NHP2 non-histone chromosome protein 2-like 1 (S. cerevisiae)
1418024_at	47		0	0	-0.5	-1	-1.1	0.1	-0.3	-0.6	-1.1	-1	Narg1	NMDA receptor-regulated gene 1
1418274_at	47		0	0	-0.4	-0.9	-1.1	0.1	-0.1	-0.3	-1.3	-1.2	Nutf2 /// LOC621832 /// LOC668830 /// LOC670887 /// LOC675580	nuclear transport factor 2 /// similar to Nuclear transport factor 2 (NTF-2) /// similar to Nuclear transport factor 2 (NTF-2) /// similar to Nuclear transport factor 2 (NTF-2) /// similar to Nuclear transport factor 2 (NTF-2)
1424244_at	47		-0.1	-0.1	-0.4	-0.9	-1.1	-0.2	-0.1	-0.4	-1.2	-1.1	Rwdd4a	RWD domain containing 4A
1428181_at	47		0	0	-0.3	-1.2	-1.3	0	-0.2	-0.3	-1.2	-0.7	Etfb	electron transferring flavoprotein, beta polypeptide
1428296_at	47		-0.1	-0.1	-0.4	-1.1	-1.2	-0.1	-0.1	-0.4	-1.4	-1.1	Polr2l	polymerase (RNA) II (DNA directed) polypeptide L
1436979_x_at	47		-0.1	0	-0.5	-0.9	-1.2	0.1	0	-0.5	-1.2	-1.2	Rbm14	RNA binding motif protein 14
1438095_x_at	47		-0.2	-0.1	-0.4	-1	-1.1	0	0.1	-0.1	-1.2	-0.6	Noc4l	Nucleolar complex associated 4 homolog (S. cerevisiae)
1454643_at	47		-0.1	-0.2	-0.4	-0.7	-1.1	0.3	-0.1	-0.5	-1	-1	Ubap2l	ubiquitin associated protein 2-like
1416144_a_at	48		-0.1	0.1	-0.4	-0.8	-1.2	0.1	0	-0.3	-1	-0.7	Dhx15	DEAH (Asp-Glu-Ala-His) box polypeptide 15
1417736_at	48		0.1	-0.1	-0.3	-0.8	-1.2	0.2	0	-0.3	-1.1	-1.1	Smc6	structural maintenance of chromosomes 6
1418035_a_at	48		0	0.1	-0.3	-0.8	-1.2	-0.2	0.1	-0.2	-1.4	-0.9	Prim2	DNA primase, p58 subunit
1419543_a_at	48		0	0.1	0.2	-0.5	-1.1	0.1	0.1	0.2	-1.2	-0.9	Sfrs10	splicing factor, arginine/serine-rich 10 (transformer 2 homolog, Drosophila)
1420381_a_at	48		0.1	-0.1	-0.2	-0.9	-1.2	0	-0.1	-0.4	-1.1	-0.7	Rpl31	ribosomal protein L31
1434367_s_at	48		0	0	-0.1	-0.7	-1	-0.2	-0.1	-0.3	-1	-0.9	Nutf2	nuclear transport factor 2
1435881_at	48		0	0.2	-0.3	-0.7	-1	0.2	0.1	-0.2	-1	-0.9	Pcbp2	poly(rC) binding protein 2
1447903_x_at	48		-0.1	-0.1	-0.3	-0.6	-1.3	0	0.1	-0.5	-1.2	-1.1	Ap1s2	adaptor-related protein complex 1, sigma 2 subunit
1456566_x_at	48		0.3	0.2	-0.2	-0.8	-1.2	-0.1	0	-0.4	-1.1	-1.1	Rbm14	RNA binding motif protein 14
1423297_at	49		0	-0.2	-1	-1.2	-1	0	-0.3	-0.9	-1.9	-1.6	Add3	adducin 3 (gamma)
1424674_at	49		-0.3	-0.3	-0.9	-1.5	-1	0.2	-0.3	-0.8	-1.7	-1.7	Slc39a6	solute carrier family 39 (metal ion transporter), member 6
1433739_at	49		0.1	0	-0.9	-1.3	-1.1	0.3	0.1	-0.4	-1.8	-1.7	Nol10	nucleolar protein 10
1434448_at	49		-0.2	-0.7	-1	-1.2	-1.1	-0.1	-0.3	-0.7	-1.7	-1.7	Txlna	taxilin alpha
1436462_at	49		0.1	-0.3	-0.9	-1.2	-1.2	-0.3	-0.2	-1.2	-1.5	-1.7	LOC626832 /// LOC628147 /// LOC668030 /// LOC668066	similar to gonadotropin inducible ovarian transcription factor 1 /// similar to zinc finger protein 709 /// similar to gonadotropin inducible ovarian transcription factor 1 /// similar to gonadotropin inducible ovarian transcription factor 1
1437003_at	49		-0.3	-0.4	-1	-1.3	-0.8	-0.1	-0.1	-0.6	-2	-1.6	---	---
1439010_at	49		-0.1	-0.2	-1	-1.3	-1	-0.1	-0.3	-0.8	-1.5	-1.8	D330037H05Rik /// LOC673040 /// LOC677019	RIKEN cDNA D330037H05 gene /// similar to La-related protein 4 (La ribonucleoprotein domain family member 4) /// similar to La-related protein 4 (La ribonucleoprotein domain family member 4)
1452226_at	49		-0.3	-0.4	-0.6	-1.5	-1.1	0.2	-0.3	-0.4	-2.2	-1.7	Rcc2	regulator of chromosome condensation 2
1423371_at	50		-0.1	0	-0.1	-0.9	-1.3	-0.1	0	-0.5	-1.3	-2.2	Pole4	polymerase (DNA-directed), epsilon 4 (p12 subunit)
1423643_at	50		-0.1	-0.1	-0.2	-0.8	-1.3	0	0	-0.2	-1.1	-2.1	Ddx39	DEAD (Asp-Glu-Ala-Asp) box polypeptide 39
1428624_at	50		0	0.1	-0.1	-0.6	-1.2	-0.2	-0.2	-0.4	-1	-2.3	2810482I07Rik	RIKEN cDNA 2810482I07 gene
1434225_at	50		0	0.1	-0.1	-0.4	-1.3	0	-0.1	-0.2	-1.4	-2.1	Swap70	SWA-70 protein
1435270_x_at	50		0	-0.1	-0.3	-0.7	-1.1	-0.1	-0.1	-0.4	-1.3	-2.1	2510005D08Rik	RIKEN cDNA 2510005D08 gene
1449072_a_at	50		0	-0.3	-0.4	-0.6	-1.2	-0.1	-0.1	-0.2	-1.1	-2.4	2510005D08Rik	RIKEN cDNA 2510005D08 gene
1455083_at	50		-0.1	0.1	-0.1	-0.5	-1.3	0	-0.1	-0.2	-0.9	-2.6	Atp11c	Atpase, class VI, type 11C
1422440_at	51		-0.3	-0.5	-1.1	-2.1	-1.2	0.2	-0.1	-0.4	-1.4	-1.5	Cdk4 /// LOC640611	cyclin-dependent kinase 4 /// similar to Cell division protein kinase 4 (Cyclin-dependent kinase 4) (PSK-J3) (CRK3)
1428142_at	51		-0.2	-0.7	-1.1	-1.5	-1.4	-0.2	-0.4	-0.8	-1.1	-1.7	Etv5	ets variant gene 5
1434807_s_at	51		0	-0.4	-1.5	-1.5	-1.5	-1	-0.3	-0.8	-1.3	-1.7	Mtx3	metaxin 3
1451240_a_at	51		-0.1	-0.1	-0.7	-1.9	-1.5	0	-0.1	-0.6	-1.5	-1.8	Glo1	glyoxalase 1
1452427_s_at	51		-0.3	-0.4	-0.6	-2	-1.1	0.2	-0.1	-0.3	-1.6	-1.7	Ptplad1	protein tyrosine phosphatase-like A domain containing 1
1453120_at	51		-0.1	-0.1	-0.9	-1.6	-1.2	0.1	-0.3	-0.7	-1.3	-1.7	Txndc13	thioredoxin domain containing 13
1454801_at	51		0	-0.6	-1.2	-2.1	-1.8	0.1	-0.3	-0.6	-1.3	-1.7	Ankrd28	ankyrin repeat domain 28
1420506_a_at	52		0.1	0	1.2	1.9	0.9	0	-0.1	1.1	2.3	1.7	Stxbp1	syntaxin binding protein 1
1423289_a_at	52		0.3	0.6	1.1	1.6	1.7	0.3	0.5	0.9	1.9	2.5	1810029B16Rik	RIKEN cDNA 1810029B16 gene
1426008_a_at	52		-0.1	0.5	0.9	1.7	1.2	0.3	0.6	1.1	2	2	Slc7a2	solute carrier family 7 (cationic amino acid transporter, y+ system), member 2
1427164_at	52		-0.2	0	0.9	1.8	1.4	0	0.2	1	2.4	1.8	Il13ra1	interleukin 13 receptor, alpha 1
1433930_at	52		-0.1	0.1	1.1	2	2	-0.2	0	0.9	2.5	2	Hpse	Heparanase
1444350_at	52		0	0.8	0.9	1.4	2.1	0.4	1	1.1	1.6	1.9	LOC672855	similar to schlafen 10
1453470_a_at	52		0.1	0.3	1.1	1.5	1.8	0.1	0.5	0.8	1.9	2.6	Gna13	guanine nucleotide binding protein, alpha 13
1418026_at	53		0	-0.3	-0.7	-1.1	-1.2	-0.1	-0.2	-1.1	-1.3	-2.4	Exo1	exonuclease 1
1419645_at	53		-0.1	-0.3	-0.7	-1.2	-1.3	-0.1	-0.2	-0.6	-1.7	-2.3	Cstf2	cleavage stimulation factor, 3' pre-RNA subunit 2
1428277_at	53		-0.1	-0.2	-0.8	-1.3	-1	0.1	-0.2	-0.5	-1.5	-2.1	Otud6b	OTU domain containing 6B
1429532_at	53		0.3	-0.2	-0.7	-1.3	-0.9	-0.1	-0.4	-0.8	-1.7	-2.2	Morc2a	microrchidia 2A
1435439_at	53		0	-0.2	-0.6	-1.3	-1	-0.2	-0.1	-0.7	-1.8	-2.3	Dgcr8	DiGeorge syndrome critical region gene 8
1435953_at	53		-0.2	0	-0.6	-1.1	-1.2	0.3	0	-0.5	-1.7	-2.4	Btaf1	BTAF1 RNA polymerase II, B-TFIID transcription factor-associated, (Mot1 homolog, S. cerevisiae)
1441139_at	53		-0.2	0	-0.2	-1.7	-1	-0.1	-0.1	-0.9	-1.6	-2	B330003H21	hypothetical protein B330003H21
1417983_a_at	54		0	-0.2	-0.6	-1.1	-1.4	0	-0.1	-0.4	-1.4	-2	Ube2v2	ubiquitin-conjugating enzyme E2 variant 2
1426737_at	54		-0.2	-0.2	-0.4	-0.6	-2	0	0	-0.3	-0.9	-2.3	Gspt1	G1 to S phase transition 1
1428819_at	54		0	0	-0.2	-1.2	-1.4	0	-0.2	-0.4	-0.8	-2.3	Mapre1	microtubule-associated protein, RP/EB family, member 1
1429126_at	54		-0.1	-0.2	-0.5	-1	-1.6	0	-0.1	-0.4	-1.4	-2.2	2600001M11Rik	RIKEN cDNA 2600001M11 gene
1448865_at	54		0	0.3	-0.8	-0.9	-1.9	-0.2	-0.1	-0.2	-1.3	-2.5	Hsd17b7	hydroxysteroid (17-beta) dehydrogenase 7
1455206_at	54		-0.1	-0.1	-0.4	-0.9	-1.5	0	-0.2	-0.4	-0.9	-2.8	C130006E23	Hypothetical protein C130006E23
1455777_x_at	54		0	0	-0.3	-0.8	-1.7	-0.2	0	-0.2	-1.1	-2.3	Hsd17b4	hydroxysteroid (17-beta) dehydrogenase 4
1417511_at	55		0	-0.2	-0.9	-1.5	-1.9	0.2	-0.1	-0.7	-1.8	-1.7	Lyar	Ly1 antibody reactive clone
1424768_at	55		-0.1	-0.1	-0.5	-1.4	-2.6	-0.1	-0.1	-0.6	-2	-1.9	Cald1	caldesmon 1
1433651_at	55		0	-0.2	-0.7	-1.4	-1.8	0	-0.4	-0.7	-1.9	-1.9	Wtip	WT1-interacting protein
1435203_at	55		0	-0.5	-0.7	-1.7	-2.2	0.1	-0.4	-0.6	-1.5	-1.8	Man2a2	mannosidase 2, alpha 2
1446542_at	55		-0.1	-0.2	-0.4	-1.5	-2.8	-0.6	-0.1	-0.9	-1.7	-1.6	Acss2	acyl-CoA synthetase short-chain family member 2
1450422_a_at	55		-0.2	0	-0.4	-1.6	-1.4	0.1	-0.1	-0.4	-2.7	-1.3	Kdelc1	KDEL (Lys-Asp-Glu-Leu) containing 1
1456865_x_at	55		0.2	0.1	-1.1	-1.1	-1.6	0.3	0.1	-0.9	-1.7	-1.6	Rrs1	RRS1 ribosome biogenesis regulator homolog (S. cerevisiae)
1417369_at	56		-0.1	-0.2	-0.2	-1	-1.3	0.2	-0.1	-0.1	-1.1	-2.2	Hsd17b4	hydroxysteroid (17-beta) dehydrogenase 4
1418386_at	56		-0.2	-0.2	-0.6	-0.7	-1.3	0	0	-0.2	-1.1	-2.3	2510005D08Rik	RIKEN cDNA 2510005D08 gene
1429710_at	56		0	0	-0.5	-0.8	-1.3	-0.1	0.1	-0.3	-1.1	-2.6	Styx	phosphoserine/threonine/tyrosine interaction protein
1434238_at	56		0.1	-0.2	-0.6	-1	-1.3	0.1	0	-0.4	-1.2	-2.1	Taf2	TAF2 RNA polymerase II, TATA box binding protein (TBP)-associated factor
1455943_at	56		0	-0.5	-0.8	-0.7	-1.3	0	-0.3	-1.1	-1.1	-2	Zfp451	zinc finger protein 451
1460650_at	56		0.2	-0.3	-0.3	-0.9	-1.2	0.2	-0.2	-0.2	-1.2	-2.2	Atp6v0a1	ATPase, H+ transporting, lysosomal V0 subunit A1
1460716_a_at	56		0	0	-0.2	-1	-1.1	0.1	0	-0.4	-1.2	-2	Cbfb	core binding factor beta
1416659_at	57		0	-0.3	-0.8	-1.5	-0.8	0.1	-0.3	-0.7	-1.7	-1.4	Eif3s10	eukaryotic translation initiation factor 3, subunit 10 (theta)
1424636_at	57		-0.3	-0.2	-0.8	-1.3	-1.2	-0.3	-0.3	-0.4	-1.8	-1.5	2610204L23Rik	RIKEN cDNA 2610204L23 gene
1427129_a_at	57		0	-0.2	-1	-1.5	-0.7	0	0	-0.6	-1.7	-1.4	Hnrpr	heterogeneous nuclear ribonucleoprotein R
1434907_at	57		-0.2	0	-1	-1.4	-1.1	-0.1	-0.4	-0.8	-1.4	-1.7	Tbpl1	TATA box binding protein-like 1
1435118_at	57		0	-0.1	-0.8	-1.4	-1.1	0.1	-0.2	-0.6	-1.3	-1.4	Tsen2	tRNA splicing endonuclease 2 homolog (SEN2, S. cerevisiae)
1437017_at	57		0	-0.4	-0.6	-1.5	-1.1	-0.3	0.2	-0.5	-1.8	-1.6	AI480653	expressed sequence AI480653
1452838_at	57		-0.2	-0.2	-1	-1.3	-1.2	-0.1	-0.2	-0.9	-1.7	-1.4	Ddx10	DEAD (Asp-Glu-Ala-Asp) box polypeptide 10
1416034_at	58		0	-0.2	-0.8	-1.5	-2	0	-0.1	-0.4	-1.5	-1.2	Cd24a	CD24a antigen
1417258_at	58		-0.1	-0.2	-0.5	-1.4	-1.5	0.2	-0.1	-0.4	-1.5	-1.3	Cct5	chaperonin subunit 5 (epsilon)
1422966_a_at	58		-0.2	-0.4	-0.7	-1.3	-2.3	0.3	0	-0.3	-1.3	-1.3	Tfrc	transferrin receptor
1424589_s_at	58		0.1	-0.1	-0.5	-1.2	-1.7	-0.1	-0.1	-0.4	-2	-1.2	Rnpc3	RNA-binding region (RNP1, RRM) containing 3
1451296_x_at	58		-0.1	-0.2	-0.6	-1.7	-2.5	0	-0.3	-0.4	-1.4	-1.3	Pabpc4 /// LOC432881	poly A binding protein, cytoplasmic 4 /// similar to Poly(A) binding protein, cytoplasmic 4, isoform 1
1455821_x_at	58		0	-0.1	-0.3	-1.5	-1.5	0.2	-0.1	-0.7	-1.7	-1	C1qbp	complement component 1, q subcomponent binding protein
1456730_x_at	58		0	-0.1	-0.4	-1.3	-1.5	-0.1	-0.2	-0.5	-1.5	-1.2	Actl6a	actin-like 6A
1415839_a_at	59		0.1	-0.1	-0.6	-1.5	-1.3	0.1	-0.1	-0.4	-1.4	-0.5	Npm1	nucleophosmin 1
1423131_at	59		0	-0.2	-0.8	-1.4	-1.5	0	0	-0.6	-1.3	-0.9	LOC433230	similar to TGF beta-inducible nuclear protein 1 (L-name-related protein 42) (LNR42)
1427035_at	59		0	0	-1.1	-1.3	-1.4	0.1	0.1	-0.7	-1.2	-1.1	Slc39a14	solute carrier family 39 (zinc transporter), member 14
1430053_a_at	59		-0.2	-0.4	-0.6	-1.4	-1.4	-0.1	0	-0.3	-1	-0.8	2810409H07Rik	RIKEN cDNA 2810409H07 gene
1451249_at	59		0	-0.1	-1	-1.3	-1.4	0	0.1	-0.7	-1.1	-1	Trmt1	TRM1 tRNA methyltransferase 1 homolog (S. cerevisiae)
1453550_a_at	59		-0.2	-0.3	-0.7	-1.6	-1.7	0.2	0	-0.3	-1.3	-1.1	Mlstd2	male sterility domain containing 2
1456079_x_at	59		-0.2	-0.1	-0.8	-1.9	-1.8	0.1	0.1	-0.4	-1.2	-1	Apex1	apurinic/apyrimidinic endonuclease 1
1420874_at	60		-0.3	-0.3	-0.3	-0.7	-1	0	-0.2	-0.1	-0.7	-2.1	Ptk9	protein tyrosine kinase 9
1423207_at	60		-0.2	-0.2	-0.6	-0.9	-1.2	0	0	-0.4	-0.6	-2	---	---
1433445_x_at	60		0.1	0	-0.7	-1	-1.3	0	0	0	-0.7	-2.2	Hmgcs1	3-hydroxy-3-methylglutaryl-Coenzyme A synthase 1
1434352_at	60		0	-0.5	-0.8	-0.7	-1.3	-0.1	-0.3	-0.6	-0.8	-1.7	B630005N14Rik	RIKEN cDNA B630005N14 gene
1458351_s_at	60		0.1	-0.1	-0.4	-1	-1.1	-0.2	0	-0.4	-0.8	-2	Klhl2	kelch-like 2, Mayven (Drosophila)
1460600_at	60		0	-0.2	-0.5	-1	-1.2	-0.2	-0.2	-0.5	-0.8	-1.8	LOC245350	similar to ubiquitin-conjugating enzyme E2Q (putative) 2
1420160_s_at	61		0.2	-0.3	-0.7	-0.9	-1.6	0	-0.3	-1.1	-0.8	-1.6	Myo1e	myosin IE
1423519_at	61		0	0.4	-0.6	-0.8	-1.5	-0.2	0.2	-0.5	-1.2	-1.4	2210412D01Rik	RIKEN cDNA 2210412D01 gene
1428823_at	61		0	0	-0.4	-1.2	-1.8	-0.2	-0.2	-0.5	-1.3	-1.6	Hddc2	HD domain containing 2
1438214_at	61		0	0.3	-0.7	-0.9	-2	0.4	0.1	-0.9	-1.3	-1.7	Trps1	trichorhinophalangeal syndrome I (human)
1451169_at	61		-0.1	0	-0.3	-0.9	-1.6	0	-0.3	-0.4	-1.3	-1.6	Nomo1	nodal modulator 1
1455862_at	61		-0.1	-0.3	-0.3	-0.9	-2	0.1	-0.2	-0.6	-1.4	-1.7	9630054F20Rik	RIKEN cDNA 9630054F20 gene
1416333_at	62		-0.1	-0.8	-1.3	-2.1	-1.7	0.1	-0.3	-0.7	-2.1	-2.5	Dok2	docking protein 2
1433706_a_at	62		-0.2	-0.3	-1	-2.2	-1.2	0.1	-0.2	-0.7	-2.2	-2.4	Ptplad1	protein tyrosine phosphatase-like A domain containing 1
1434524_at	62		-0.1	-0.4	-1	-2.4	-1.5	0.2	-0.3	-0.8	-2.2	-2.3	Eif2b3	eukaryotic translation initiation factor 2B, subunit 3
1435763_at	62		-0.1	-0.6	-1.3	-1.5	-1.7	-0.1	-0.2	-1.5	-1.9	-2.9	Tbc1d16	TBC1 domain family, member 16
1437436_s_at	62		-0.1	-0.4	-1.1	-1.8	-1.5	0.2	-0.5	-1.1	-2	-2.7	Gprk6	G protein-coupled receptor kinase 6
1438442_at	62		0	-0.6	-1.1	-1.8	-1.4	-0.3	-0.5	-1	-2.1	-2.6	AI450236	expressed sequence AI450236
1415851_a_at	63		0.2	-0.1	-0.6	-1.7	-2.2	0.3	-0.2	-0.6	-1.4	-1.5	Impdh2	inosine 5'-phosphate dehydrogenase 2
1419211_s_at	63		0	-0.1	-0.4	-1.4	-1.4	0	-0.2	-0.2	-1.7	-1.5	4933424B01Rik	RIKEN cDNA 4933424B01 gene
1437109_s_at	63		-0.1	-0.2	-0.5	-1.2	-2	-0.1	-0.1	-0.6	-1.6	-1.6	Lsm6	LSM6 homolog, U6 small nuclear RNA associated (S. cerevisiae)
1437461_s_at	63		0.1	-0.1	-0.7	-1.5	-1.8	-0.3	-0.2	-0.3	-1.6	-1.4	Rnpc3	RNA-binding region (RNP1, RRM) containing 3
1437502_x_at	63		0.1	-0.1	-0.9	-1.6	-2	-0.5	0.1	-0.4	-1.8	-1.6	Cd24a	CD24a antigen
1448182_a_at	63		0	-0.1	-0.7	-1.3	-1.7	0.2	0	-0.5	-1.4	-1.5	Cd24a	CD24a antigen
1415802_at	64		-0.2	-0.4	-1.4	-2.3	-2	-0.3	-0.4	-0.9	-1.4	-2.1	Slc16a1	solute carrier family 16 (monocarboxylic acid transporters), member 1
1424243_at	64		-0.1	-0.4	-1.2	-2.1	-2.1	-0.2	-0.2	-0.7	-1.7	-3	Rwdd4a	RWD domain containing 4A
1426653_at	64		-0.3	-0.4	-1.1	-2.3	-2.2	0.2	0	-0.5	-2	-2.1	Mcm3	minichromosome maintenance deficient 3 (S. cerevisiae)
1436706_at	64		-0.3	-0.3	-1.1	-2.4	-2.1	0	-0.1	-0.5	-1.7	-2	Tmem32	transmembrane protein 32
1445522_at	64		-0.5	-0.7	-0.7	-2	-2.9	0.6	0.2	-0.3	-1.4	-2.9	Atp8b4	ATPase, class I, type 8B, member 4
1448569_at	64		-0.2	-0.5	-1.4	-2.7	-2.4	0	-0.4	-0.9	-1.9	-2.3	Cd8b1	CD8 antigen, beta chain 1
1415725_at	65		0	-0.2	-1.1	-1.6	-0.8	-0.3	-0.2	-0.8	-1.6	-1.5	Rrn3	RRN3 RNA polymerase I transcription factor homolog (yeast)
1418225_at	65		-0.1	-0.3	-0.8	-1.6	-1.1	0	-0.1	-0.7	-1.7	-1.6	Orc2l	origin recognition complex, subunit 2-like (S. cerevisiae)
1433663_s_at	65		-0.1	-0.3	-0.8	-1.8	-0.8	0.2	-0.4	-0.6	-1.6	-1.4	AU014645	expressed sequence AU014645
1439381_x_at	65		-0.1	-0.5	-1.2	-1.2	-1.2	0.3	0	-0.8	-1.3	-1.5	Marveld1	MARVEL (membrane-associating) domain containing 1
1439442_x_at	65		0	-0.1	-1.3	-1.4	-1	-0.8	-0.1	-1.1	-1.1	-1.5	Yars2	tyrosyl-tRNA synthetase 2 (mitochondrial)
1452172_at	65		-0.2	-0.4	-1.1	-1.4	-1	0.1	-0.2	-1	-1.2	-1.5	Fastkd2	FAST kinase domains 2
1428194_at	66		-0.3	-0.2	-0.5	-0.7	-1.7	0	0	0	-0.4	-2.6	Usp9x	ubiquitin specific peptidase 9, X chromosome
1434236_at	66		-0.2	0	-0.8	-1	-1.4	-0.5	0.1	-0.1	-0.8	-2.3	Zdhhc20	zinc finger, DHHC domain containing 20
1437111_at	66		0.5	-0.2	-0.3	-0.7	-2.3	0.9	0.2	0.1	-0.9	-2.1	Zc3h12c	zinc finger CCCH type containing 12C
1437843_s_at	66		0	0	-0.4	-0.9	-1.5	0.2	0	-0.2	-0.9	-2	Nupl1	Nucleoporin like 1
1450884_at	66		-0.1	-0.1	-0.5	-0.8	-2	0.1	0	-0.4	-0.9	-2	Cd36	CD36 antigen
1425362_at	67		-0.8	-2.2	-2.3	-2.6	-1	-0.7	-1	-1.9	-2.1	-0.7	Hrbl	HIV-1 Rev binding protein-like
1425718_a_at	67		0.1	-0.6	-1.6	-2.6	-1.4	-0.1	-0.3	-0.9	-1.8	-1.1	Ivns1abp	influenza virus NS1A binding protein
1426290_at	67		0	-0.5	-1.3	-2.4	-1.6	0.1	-0.3	-0.8	-2.2	-1.1	Dimt1	DIM1 dimethyladenosine transferase 1-like (S. cerevisiae)
1433398_at	67		-0.1	-1.6	-1.9	-2.4	-1.4	-0.3	-0.8	-1.7	-1.6	-1	Fgd3	FYVE, RhoGEF and PH domain containing 3
1450084_s_at	67		0	-0.6	-1.4	-2.5	-1.5	-0.1	-0.2	-0.8	-1.6	-1	Ivns1abp	influenza virus NS1A binding protein
1423804_a_at	68		0.3	0.5	-0.2	-0.6	-1.6	-0.6	0.2	-0.1	-0.8	-2.1	Idi1	isopentenyl-diphosphate delta isomerase
1428193_at	68		0.1	0.1	-0.3	-0.6	-1.4	-0.2	-0.1	0.1	-0.6	-2.5	Usp9x	ubiquitin specific peptidase 9, X chromosome
1436602_x_at	68		0.4	-0.4	-0.4	0	-1.8	-0.1	-0.3	-0.5	-0.8	-1.8	Cacna1b	calcium channel, voltage-dependent, N type, alpha 1B subunit
1450038_s_at	68		-0.4	-0.1	-0.2	-0.6	-1.6	0.1	-0.2	0.4	-0.3	-2.6	Usp9x	ubiquitin specific peptidase 9, X chromosome
1456396_at	68		0.5	0.3	-0.1	-1	-1.3	0.1	0.1	0	-0.9	-2.1	---	---
1421023_at	69		-0.1	-0.3	-0.6	-1	-1.2	0.3	0	-0.3	-0.8	-2	Pik3c2a	phosphatidylinositol 3-kinase, C2 domain containing, alpha polypeptide
1423322_at	69		0	-0.1	-0.7	-1.2	-1.2	0.1	0	-0.3	-0.8	-2.1	Lin7c	lin-7 homolog C (C. elegans)
1435644_at	69		0	-0.5	-0.7	-0.8	-1.1	0	-0.3	-0.3	-0.6	-2.2	Sh3pxd2b	SH3 and PX domains 2B
1450273_at	69		-0.1	-0.3	-0.7	-1	-1	0.3	0	0	-1	-1.9	Il1rl2	interleukin 1 receptor-like 2
1450664_at	69		-0.1	-0.2	-0.6	-1.1	-1.2	0.1	-0.1	0	-0.7	-2.1	Gabpa	GA repeat binding protein, alpha
1419397_at	70		-0.2	0	-0.2	-2	-1.9	0	0.1	-0.1	-1	-2	Pola1	polymerase (DNA directed), alpha 1
1429234_s_at	70		-0.1	-0.1	-0.4	-1.2	-2	-0.1	-0.1	-0.2	-0.8	-2	39336	septin 11
1438750_at	70		0	-0.2	-1.1	-0.8	-1.6	0.1	-0.2	-0.6	-0.6	-2	Atrx	Alpha thalassemia/mental retardation syndrome X-linked homolog (human)
1449262_s_at	70		-0.1	-0.3	-0.5	-1.4	-1.9	0.2	0.2	-0.1	-0.7	-2.2	Lin7c	lin-7 homolog C (C. elegans)
1454816_at	70		0	-0.2	-0.9	-1.4	-2.1	0	0.2	-0.1	-0.5	-2.3	Rp2h	retinitis pigmentosa 2 homolog (human)
1418392_a_at	71		0.1	2.7	3.6	4.1	4.1	-0.5	2.2	3.9	4.6	4.6	Gbp4	guanylate nucleotide binding protein 4
1420768_a_at	71		-0.1	2.2	4.6	4.5	4	-0.1	2.2	4.4	4.8	4.6	D11Lgp2e	DNA segment, Chr 11, Lothar Hennighausen 2, expressed
1421911_at	71		0.1	3.2	4	4	4.5	-0.2	3	4.2	4.6	4.2	Stat2	signal transducer and activator of transcription 2
1426906_at	71		0.7	3.2	3.6	4	3.6	0.2	2.8	3.7	4.5	4.6	Ifi203	interferon activated gene 203
1458458_at	71		0.1	3	4.6	4.5	3.3	0.5	2.5	4.5	4.6	3.5	Slfn5	schlafen 5
1418372_at	72		-0.2	-0.3	-1	-2	-1.2	0.2	0.1	-0.6	-2	-2	Adsl	adenylosuccinate lyase
1426351_at	72		0	-0.2	-0.6	-1.8	-1.3	0.2	-0.2	-0.6	-2	-2.1	Hspd1	heat shock protein 1 (chaperonin)
1426612_at	72		0.3	-0.1	-1	-2.4	-1.6	0.1	-0.1	-0.9	-1.9	-2.1	Tipin	timeless interacting protein
1454011_a_at	72		0	-0.4	-0.9	-2	-1.4	0.1	-0.1	-0.7	-1.8	-2	Rpa2	replication protein A2
1455496_at	72		0.3	0	-1.1	-2.3	-1.3	-0.1	0.1	-1.2	-2	-2.1	Pfas	phosphoribosylformylglycinamidine synthase (FGAR amidotransferase)
1417910_at	73		0.1	0.3	0	-1.7	-2.6	-0.1	0.3	0.1	-1.4	-1.7	Ccna2	cyclin A2
1428096_at	73		-0.1	-0.2	-0.5	-1.6	-1.6	0.1	-0.2	-0.5	-0.9	-1.9	Ipo11	importin 11
1434767_at	73		0.2	-0.1	-0.5	-1.2	-1.6	-0.1	0	-0.1	-1.2	-1.8	C79407	expressed sequence C79407
1439481_at	73		0	-0.1	-0.8	-1.3	-1.7	-0.2	-0.2	-0.6	-0.9	-1.8	Ipo9	importin 9
1449699_s_at	73		-0.1	-0.1	-0.9	-1.3	-1.6	-0.2	0.1	-0.1	-1.1	-2	C330027C09Rik	RIKEN cDNA C330027C09 gene
1417766_at	74		0	-0.2	-0.9	-1.8	-1.5	0	-0.2	-0.6	-1.3	-2.2	Cyb5b	cytochrome b5 type B
1420159_at	74		0.2	-0.4	-1.3	-1.3	-1.7	0	-0.4	-0.7	-0.8	-2.2	Myo1e	myosin IE
1436508_at	74		-0.1	-0.5	-0.8	-1.9	-1.9	-0.1	-0.2	-0.4	-1.1	-2.3	2410014A08Rik	RIKEN cDNA 2410014A08 gene
1444735_at	74		-0.2	-0.6	-0.9	-1.7	-1.8	-0.1	-0.6	-0.3	-1	-2.5	---	---
1452430_s_at	74		-0.1	-0.5	-0.8	-1.5	-1.4	0.1	0	-0.3	-1.5	-2.1	Sfrs1	splicing factor, arginine/serine-rich 1 (ASF/SF2)
1416998_at	75		0.1	-0.2	-1.3	-1.2	-1.6	0.2	-0.1	-1	-1.5	-2	Rrs1	RRS1 ribosome biogenesis regulator homolog (S. cerevisiae)
1418563_at	75		-0.2	-0.2	-0.9	-1.4	-1.7	0.2	-0.1	-0.7	-1.4	-2.7	Serbp1	Serpine1 mRNA binding protein 1
1447284_at	75		0	-0.1	-1.1	-1.5	-1.7	0.3	0.1	-0.6	-1.9	-2.6	Trem1	triggering receptor expressed on myeloid cells 1
1449705_x_at	75		-0.1	-0.2	-1	-1.4	-1.5	0	0	-0.6	-1.8	-2.4	Mcm3 /// LOC671904	minichromosome maintenance deficient 3 (S. cerevisiae) /// similar to DNA replication licensing factor MCM3 (DNA polymerase alpha holoenzyme-associated protein P1) (P1-MCM3)
1456413_at	75		-0.1	-0.9	-1.2	-1.3	-2.2	-0.3	-0.2	-0.8	-1.5	-2.1	Pde4dip	phosphodiesterase 4D interacting protein (myomegalin)
1416802_a_at	76		-0.1	-0.5	-0.9	-1.4	-1.6	0	-0.3	-0.5	-1.6	-1.4	Cdca5	cell division cycle associated 5
1424511_at	76		-0.1	-0.4	-1.2	-1.3	-1.9	0.1	-0.1	-0.5	-1.6	-1.4	Aurka	aurora kinase A
1426813_at	76		0.1	0	-0.6	-1.5	-1.4	0.1	-0.1	-0.7	-1.8	-1.4	Ltv1	LTV1 homolog (S. cerevisiae)
1433543_at	76		-0.1	0	-0.9	-1.7	-1.7	0	0	-0.4	-1.9	-1.5	Anln	anillin, actin binding protein (scraps homolog, Drosophila)
1435372_a_at	76		-0.2	-0.3	-0.9	-1.7	-1.8	-0.1	-0.3	-0.6	-1.8	-1.4	Pa2g4	proliferation-associated 2G4
1416653_at	77		0.2	1	1.7	2	1.5	0.2	0.8	1.6	2	1.7	Stxbp3a	syntaxin binding protein 3A
1426711_at	77		-0.2	0.7	1.4	2.3	1.7	-0.1	0.3	1.2	2.2	1.5	Tmco3	transmembrane and coiled-coil domains 3
1434991_at	77		0	0.9	1.4	1.9	1.6	-0.3	0.6	1.5	1.7	1.7	Fbxw17	F-box and WD-40 domain protein 17
1448958_at	77		-0.1	0.9	1.7	2.6	2.1	0.2	1.1	1.7	2.1	1.3	Ifrg15	interferon alpha responsive gene
1451260_at	77		-0.3	0.5	1.9	2	1.4	0	0.7	1.8	2	1.4	Aldh1b1	aldehyde dehydrogenase 1 family, member B1
1416369_at	78		0	0.4	0.8	1	0	-0.3	0.2	0.1	0.4	-1	Hiatl1	hippocampus abundant transcript-like 1
1422698_s_at	78		0	0.8	0.7	1.2	-0.4	0.3	0.5	0.5	0.6	-1.1	Jarid2	jumonji, AT rich interactive domain 2
1428637_at	78		0.5	1	1	1.2	-0.5	0.5	0.9	1	0.5	-1.6	Dyrk2	dual-specificity tyrosine-(Y)-phosphorylation regulated kinase 2
1435260_at	78		0	0.3	1.1	1	-0.1	0.2	0	0.7	0.7	-1.3	---	---
1436918_at	78		0.5	1	0.7	1	-0.2	0.4	0.7	0.6	0.3	-1.2	Dyrk2	dual-specificity tyrosine-(Y)-phosphorylation regulated kinase 2
1416073_a_at	79		-0.1	-0.2	-0.9	-1.7	-1	0	-0.1	-0.6	-1.6	-1.7	Nup85	nucleoporin 85
1423884_at	79		-0.1	-0.5	-1.1	-1.7	-1	0.2	-0.3	-0.9	-1.9	-1.8	Cirh1a	cirrhosis, autosomal recessive 1A (human)
1427439_s_at	79		0	-0.4	-1.2	-2.2	-0.7	0.3	-0.1	-0.8	-2.1	-1.5	Prmt5	protein arginine N-methyltransferase 5
1435375_at	79		-0.1	-0.3	-0.8	-1.9	-0.9	-0.2	-0.5	-1.1	-2	-1.8	BC052328	cDNA sequence BC052328
1452266_at	79		-0.1	0	-0.7	-2	-0.8	0.3	-0.3	-0.5	-2.2	-1.9	Las1l	LAS1-like (S. cerevisiae)
1415945_at	80		0	0	-0.6	-1.5	-2	-0.1	-0.1	-0.9	-2.2	-2.5	Mcm5	minichromosome maintenance deficient 5, cell division cycle 46 (S. cerevisiae)
1429297_at	80		-0.1	-0.2	-0.4	-1.8	-2.5	-0.3	-0.2	-0.8	-2.3	-2.3	Serpinb12	serine (or cysteine) peptidase inhibitor, clade B (ovalbumin), member 12
1437848_x_at	80		0	-0.2	-1.2	-1.3	-2.1	0	-0.1	-0.8	-2.2	-2.3	Adpgk	ADP-dependent glucokinase
1439814_at	80		-0.1	-0.3	-0.5	-1.7	-3.2	0.2	-0.2	-0.5	-2.2	-3.4	Atp8b4	ATPase, class I, type 8B, member 4
1455084_x_at	80		-0.1	-0.1	-0.3	-1.7	-1.9	-0.3	-0.1	-0.7	-2.3	-2.7	Shmt2	serine hydroxymethyl transferase 2 (mitochondrial)
1438096_a_at	81		-0.1	-0.6	-1.5	-2.3	-1.9	0.1	-0.2	-0.7	-1.6	-1.3	Dtymk	deoxythymidylate kinase
1448604_at	81		-0.1	-0.7	-1.7	-2.9	-1.5	0	-0.2	-0.9	-2.1	-1.1	Uck2	uridine-cytidine kinase 2
1451884_a_at	81		-0.2	-0.3	-1	-2.2	-2.2	-0.3	-0.1	-0.4	-1.6	-1.3	Lsm2	LSM2 homolog, U6 small nuclear RNA associated (S. cerevisiae)
1454703_x_at	81		0.8	-0.8	-1.5	-2.8	-1.9	-0.1	-0.9	-1.6	-1.8	-1.3	Snord22	small nucleolar RNA, C/D box 22
1434630_at	82		0.1	-0.5	-1.1	-1.3	-1.7	0.1	-0.1	-0.4	-1.4	-2.2	Ankrd28	ankyrin repeat domain 28
1435082_at	82		-0.2	-0.5	-0.9	-1.5	-1.7	0	-0.2	-0.5	-1	-2.6	Sypl	synaptophysin-like protein
1437709_x_at	82		-0.2	-0.2	-1	-1.3	-1.7	0.1	-0.2	-0.5	-1.3	-2.1	Ttc13	tetratricopeptide repeat domain 13
1438852_x_at	82		-0.1	0	-1.1	-1.7	-1.9	-0.1	0.3	-0.3	-1.6	-2	Mcm6	minichromosome maintenance deficient 6 (MIS5 homolog, S. pombe) (S. cerevisiae)
1428951_at	83		0.2	-0.4	-1.4	-1.3	-1.1	0	-0.2	-1.4	-1.7	-0.8	Nol8	nucleolar protein 8
1429122_a_at	83		-0.2	-0.5	-1.8	-1.8	-0.8	0	-0.7	-1.1	-1.4	-1	1700040I03Rik	RIKEN cDNA 1700040I03 gene
1434071_a_at	83		0.2	-0.5	-1.7	-2.3	-0.2	0	-0.8	-1.1	-2.2	-0.5	Pelo	pelota homolog (Drosophila)
1451140_s_at	83		0.1	-0.6	-1.6	-1.9	-0.5	0.1	-0.4	-0.8	-1.9	-0.8	Prkag2	protein kinase, AMP-activated, gamma 2 non-catalytic subunit
1426698_a_at	84		0	0	-0.3	-0.5	-1.1	-0.1	-0.1	-0.2	-1.4	-1.7	Hnrpm	heterogeneous nuclear ribonucleoprotein M
1426853_at	84		0.3	0.1	-0.3	-0.7	-1.2	0.1	-0.2	-0.5	-1.3	-1.7	Set	SET translocation
1436884_x_at	84		0	0	-0.1	-0.6	-1	0.2	-0.2	-0.3	-1.2	-1.7	Ewsr1	Ewing sarcoma breakpoint region 1
1442295_at	84		0.4	-0.4	-0.1	-0.4	-1	-0.2	-0.4	-0.6	-1	-1.7	Arpc2	Actin related protein 2/3 complex, subunit 2
1426677_at	85		-0.1	-0.1	-0.2	-0.5	-1.5	-0.1	-0.2	-0.3	-1	-2.6	Flna	filamin, alpha
1428254_at	85		0	-0.2	-0.3	-0.6	-1.6	0.1	-0.3	-0.2	-1	-2.6	Purb	Purine rich element binding protein B
1438168_x_at	85		0	0	-0.3	-0.8	-1.5	0	0	-0.3	-1.3	-2	Ddx39	DEAD (Asp-Glu-Ala-Asp) box polypeptide 39
1450627_at	85		-0.2	-0.1	-0.1	-0.7	-1.5	-0.1	-0.1	-0.3	-0.9	-2.4	Ank	progressive ankylosis
1425747_at	86		0	-0.1	-0.3	-1.6	-1.2	0.1	0.2	-0.3	-1.3	-2.1	1110060D06Rik /// Dock5	RIKEN cDNA 1110060D06 gene /// dedicator of cytokinesis 5
1428940_at	86		-0.1	-0.1	-0.7	-0.9	-1.1	-0.1	-0.3	-0.6	-1.1	-2.3	Gnaq	guanine nucleotide binding protein, alpha q polypeptide
1447109_at	86		0.2	-1	-1	-0.9	-1.1	-0.3	-0.8	-0.8	-0.9	-2.3	Elavl1	ELAV (embryonic lethal, abnormal vision, Drosophila)-like 1 (Hu antigen R)
1455625_at	86		-0.1	-0.3	-0.6	-1.1	-1.1	-0.3	-0.3	-0.7	-1.1	-2	---	---
1424976_at	87		0.5	0.2	0.7	1.6	3	0.4	0.6	1.1	1.7	2.5	Rhov	ras homolog gene family, member V
1425732_a_at	87		-0.1	0	0.9	1.2	1.9	-0.1	0.4	1.1	2.3	1.9	Mxi1	Max interacting protein 1
1440451_at	87		0.4	0.3	0.5	1.4	2.1	0.3	0.6	0.8	2.1	2.4	D730048J04Rik	RIKEN cDNA D730048J04 gene
1453304_s_at	87		-0.1	0.2	0.8	1.4	1.7	-0.1	0.3	1.1	2	2.2	Ly6e	lymphocyte antigen 6 complex, locus E
1423350_at	88		0.1	0.2	-0.6	-0.9	-1.1	-0.3	-0.3	-0.7	-1	-1.5	Socs5	suppressor of cytokine signaling 5
1428684_at	88		0	-0.3	-0.1	-0.9	-1	-0.2	-0.1	-0.4	-1.6	-1.8	1500001M20Rik	RIKEN cDNA 1500001M20 gene
1435869_s_at	88		-0.1	0	-0.6	-0.7	-1	-0.1	-0.3	-0.6	-1.1	-1.6	Ap2a2	adaptor protein complex AP-2, alpha 2 subunit
1440816_x_at	88		0	0	-0.4	-1	-1.2	0	0.1	-0.3	-1.5	-1.6	Ddx1	DEAD (Asp-Glu-Ala-Asp) box polypeptide 1
1421378_s_at	89		-0.1	0	-0.2	-0.6	-1	0.1	-0.1	-0.3	-1.2	-1.9	Abcc1	ATP-binding cassette, sub-family C (CFTR/MRP), member 1
1421664_a_at	89		0	-0.1	-0.3	-0.6	-1.2	-0.1	0	-0.3	-1.3	-1.9	Styx	phosphoserine/threonine/tyrosine interaction protein
1421816_at	89		-0.1	0.1	0.2	-0.9	-1.2	0.1	0	-0.2	-1.3	-1.9	LOC630729	similar to Glutathione reductase, mitochondrial precursor (GR) (GRase)
1445626_at	89		0.2	-0.4	0	-0.2	-1	-0.1	-0.4	-0.3	-1.1	-1.9	Lgals3	Lectin, galactose binding, soluble 3
1416972_at	90		-0.1	-0.2	-0.7	-1.7	-1.4	0.1	0	-0.5	-1.5	-1.9	Nhp2l1 /// LOC434401 /// LOC637555	NHP2 non-histone chromosome protein 2-like 1 (S. cerevisiae) /// similar to Nhp2 non-histone chromosome protein 2-like 1 /// similar to NHP2-like protein 1 (High mobility group-like nuclear protein 2 homolog 1) ([U4/U6.U5] tri-snRNP 15.5 kDa protein) (Spe
1418339_at	90		-0.3	-0.6	-1.2	-1.6	-1.3	0	0	-0.4	-1.4	-1.9	Recql	RecQ protein-like
1428593_at	90		0	-0.3	-0.9	-1.6	-1.4	0.2	0.1	-0.5	-1.3	-1.9	1700029F09Rik	RIKEN cDNA 1700029F09 gene
1436247_at	90		0.1	-0.2	-0.7	-1.6	-1.3	0.2	-0.1	-0.4	-1.3	-1.9	Ints2	integrator complex subunit 2
1416550_at	91		0.1	-0.2	-0.4	-1	-0.7	0	0.3	-0.3	-1.1	-1.9	Slc35b4	solute carrier family 35, member B4
1417770_s_at	91		-0.1	-0.2	-0.6	-1.3	-1.1	0	0	-0.4	-1	-1.9	---	---
1419252_at	91		-0.1	-0.1	-0.5	-1	-0.9	0.1	-0.1	-0.5	-1	-1.7	---	---
1439654_at	91		0.1	-0.1	-1.3	-0.6	-1.2	0.2	-0.6	-1.4	-0.4	-1.8	LOC319225 /// LOC633385	hypothetical LOC319225 /// hypothetical protein LOC633385
1416246_a_at	92		0	-0.2	-0.5	-1.7	-1.5	0	0	-0.1	-1.6	-1.9	Coro1a	coronin, actin binding protein 1A
1417926_at	92		0	0	-0.8	-1.5	-1.5	-0.1	-0.1	-0.3	-1.2	-1.9	Luzp5	leucine zipper protein 5
1420980_at	92		-0.1	-0.3	-0.9	-1.3	-1.6	-0.4	-0.3	-0.5	-1.4	-1.9	Pak1	p21 (CDKN1A)-activated kinase 1
1460447_at	92		0	-0.6	-1.3	-1.5	-2.1	0.2	0.1	-1.1	-1	-1.9	Pus7l	pseudouridylate synthase 7 homolog (S. cerevisiae)-like
1416176_at	93		-0.2	-0.2	-0.4	-0.9	-1	0	-0.1	-0.4	-1.1	-1.9	Hmgb1	high mobility group box 1
1416248_at	93		-0.1	0	-0.2	-1.1	-1	0.1	0	-0.4	-1.5	-1.9	Nadk	NAD kinase
1450899_at	93		0	0	-0.4	-1.2	-1.3	0.2	0	-0.4	-1.5	-1.9	Nedd1	neural precursor cell expressed, developmentally down-regulated gene 1
1460551_at	93		0	-0.1	-0.3	-0.9	-1.1	0	-0.1	-0.4	-1.3	-1.9	Ran	RAN, member RAS oncogene family
1448307_at	94		0	-0.1	-0.6	-1.7	-1.4	0.2	-0.2	-0.6	-2	-1.5	Dscr2	Down syndrome critical region homolog 2 (human)
1457055_at	94		0.1	-0.3	-0.8	-1.7	-1.8	0.4	0.2	-0.5	-2.1	-1.5	Nubp1	Nucleotide binding protein 1
1458703_at	94		0.2	-0.5	-0.8	-1.3	-1.5	0	0	-0.9	-1.8	-1.9	---	---
1428532_at	95		-0.1	-0.1	-0.6	-1.2	-1.1	0	-0.2	-0.2	-1.1	-1.2	Ints7	integrator complex subunit 7
1442118_at	95		-0.1	-0.2	-0.7	-1.3	-1.1	-0.2	-0.2	-0.5	-0.9	-1.2	---	Transcribed locus
1460445_at	95		-0.2	-0.2	-0.4	-1.2	-0.9	0.1	-0.4	-0.4	-0.9	-1.2	Sfrs2ip	splicing factor, arginine/serine-rich 2, interacting protein
1428506_at	96		0	0	-0.5	-1.8	-1.5	-0.1	-0.2	-0.7	-2.1	-2.5	Atic	5-aminoimidazole-4-carboxamide ribonucleotide formyltransferase/IMP cyclohydrolase
1435616_at	96		0	0.1	-0.7	-1.8	-1.6	-0.3	0	-0.6	-2.2	-2.7	Cyp20a1	cytochrome P450, family 20, subfamily A, polypeptide 1
1451346_at	96		-0.1	-0.3	-0.8	-2	-2	0.1	0	-0.7	-2.4	-2.3	Mtap	methylthioadenosine phosphorylase
1427364_a_at	97		-0.1	0.2	-0.7	-1.9	-1.7	-0.6	0	-0.6	-0.8	-1.3	Odc1 /// LOC639787 /// LOC666231 /// LOC668343 /// LOC670279 /// LOC671154 /// LOC671973 /// LOC673302	ornithine decarboxylase, structural 1 /// similar to Ornithine decarboxylase (ODC) /// similar to Ornithine decarboxylase (ODC) /// similar to Ornithine decarboxylase (ODC) /// similar to Ornithine decarboxylase (ODC) /// similar to Ornithine decarboxylas
1428820_at	97		-0.2	-0.2	-0.5	-2	-1.7	-0.2	-0.2	-0.1	-1	-1.7	Mapre1	microtubule-associated protein, RP/EB family, member 1
1438292_x_at	97		-0.1	-0.1	-0.6	-1.6	-1.5	-0.1	-0.1	-0.3	-0.7	-1	Adk	adenosine kinase
1426609_at	98		-0.3	-0.4	-1.4	-2.6	-3	0.3	-0.3	-1.2	-1.8	-2.2	2810028N01Rik	RIKEN cDNA 2810028N01 gene
1434079_s_at	98		-0.3	-0.4	-1.6	-2.7	-2.3	0.2	-0.3	-0.9	-1.8	-2	Mcm2	minichromosome maintenance deficient 2 mitotin (S. cerevisiae)
1460353_at	98		-0.1	-0.3	-1	-2.8	-1.6	0	-0.1	-0.6	-1.9	-2	Tmem48	transmembrane protein 48
1424056_at	99		0.2	-0.4	-0.8	-1.2	-0.6	-0.2	-0.6	-0.8	-1.5	-1	Usp48	ubiquitin specific peptidase 48
1451866_a_at	99		0.2	-0.6	-0.6	-1.2	-0.9	0.1	-0.2	-0.6	-2.1	-0.7	Hgf	hepatocyte growth factor
1452750_at	99		0	-0.4	-1	-1.1	-0.8	-0.4	-0.3	-0.8	-1.5	-1	5530601H04Rik	RIKEN cDNA 5530601H04 gene
1419647_a_at	100		1.4	0.8	1	1	0.1	0.8	0.5	0.6	1	-0.8	Ier3	immediate early response 3
1455653_at	100		-0.3	1.3	1.1	1	0.1	-0.4	1.4	1.1	0.3	-0.5	Ccnj	cyclin J
1456498_at	100		-0.2	1.2	1.4	1.3	-0.1	0.3	0.5	1.2	0.5	-0.9	Itga4	integrin alpha 4
1419355_at	101		0.2	0.2	-0.1	-0.8	-2.3	0.2	-0.4	-0.6	-1.2	-1.9	Klf7	Kruppel-like factor 7 (ubiquitous)
1438631_x_at	101		0	0	-0.4	-1	-1.6	0.1	0.1	-0.3	-1.2	-1.9	Ttc13	tetratricopeptide repeat domain 13
1445680_x_at	101		-0.4	0	-0.3	-1	-2.2	-0.4	0	-0.4	-1.2	-1.8	F2rl2	coagulation factor II (thrombin) receptor-like 2
1417420_at	102		-0.4	-0.4	1.7	1.8	0.8	-0.3	-0.1	1.7	2.2	1.5	Ccnd1	cyclin D1
1448183_a_at	102		0	-0.1	0.9	2.1	1.2	0.2	0.3	0.9	2.6	1.3	Hif1a	hypoxia inducible factor 1, alpha subunit
1457900_at	102		0.3	0.4	0.9	1.4	0.5	0.5	0.9	1.5	2.1	1.4	Ascc3	activating signal cointegrator 1 complex subunit 3
1416569_at	103		0	-0.1	-0.5	-1	-1.3	0	0	-0.4	-1.7	-1.4	Actl6a	actin-like 6A
1424171_a_at	103		0.2	0	-0.2	-1.1	-1.3	0.3	-0.2	-0.7	-1.3	-1.4	Hagh	hydroxyacyl glutathione hydrolase
1429063_s_at	103		-0.2	0.1	-0.6	-0.9	-1.3	-0.3	-0.2	-0.5	-1.5	-1.6	Kif16b	kinesin family member 16B
1416530_a_at	104		0.2	1.1	1.7	1.9	1.8	0.3	1.1	1.6	2.1	1.6	Pnp	purine-nucleoside phosphorylase
1424996_at	104		0.7	1.7	2	2.6	1.6	0.6	1.2	1.8	2.4	1.2	Cflar	CASP8 and FADD-like apoptosis regulator
1458803_at	104		-0.1	1.6	2.1	1.8	1.4	0.7	1.5	1.9	2	1.4	Slfn9 /// LOC677619	schlafen 9 /// similar to schlafen 9
1415860_at	105		-0.2	-0.2	-0.8	-1.6	-1.1	0	-0.1	-0.3	-1.5	-1.6	Kpna2 /// LOC670551 /// LOC671639	karyopherin (importin) alpha 2 /// similar to Importin alpha-2 subunit (Karyopherin alpha-2 subunit) (SRP1-alpha) (RAG cohort protein 1) (Pendulin) (Pore targeting complex 58 kDa subunit) (PTAC58) (Importin alpha P1) /// similar to Importin alpha-2 subuni
1429012_at	105		-0.1	-0.2	-0.7	-1.9	-1	0.2	-0.3	-0.5	-1.5	-1.7	Arhgef6	Rac/Cdc42 guanine nucleotide exchange factor (GEF) 6
1460735_at	105		-0.1	-0.7	-1.1	-1.2	-1.2	0.1	-0.2	-0.6	-1.1	-1.5	Svil	supervillin
1453722_s_at	106		-0.1	-0.3	-0.8	-1.3	-1.2	0.3	-0.1	-0.5	-1.6	-2.3	Sfrs1	splicing factor, arginine/serine-rich 1 (ASF/SF2)
1460694_s_at	106		0.1	-0.5	-1.1	-1.2	-1.2	0.1	-0.3	-0.8	-1.3	-2.1	Svil	supervillin
1450814_a_at	107		-0.2	-0.3	-0.7	-1.3	-1.6	-0.1	-0.2	-0.4	-1.1	-1.3	Ipo4	importin 4
1455887_at	107		-0.1	-0.2	-0.8	-1.1	-1.5	0.1	-0.2	-0.4	-1.1	-1.3	Alg8	asparagine-linked glycosylation 8 homolog (yeast, alpha-1,3-glucosyltransferase)
1450386_at	108		-0.1	0.2	0.8	1.2	-0.3	-0.1	0.2	0.3	0.8	-1	Kpna3	karyopherin (importin) alpha 3
1451924_a_at	108		0.4	0.9	1.7	2	-1.2	0.1	0.6	1.4	1	-1.8	Edn1	endothelin 1
1438530_at	109		0.3	-0.1	-0.5	-1.2	-1.9	0.4	-0.3	-0.4	-0.5	-2.8	Tfpi	tissue factor pathway inhibitor
1450037_at	109		-0.2	-0.5	-0.7	-1.2	-2.2	0	0	0.1	-0.7	-2.9	Usp9x	ubiquitin specific peptidase 9, X chromosome
1438467_at	110		0	-0.1	-0.2	-0.8	-1.5	0.1	-0.2	-0.5	-1	-0.9	Mgl2	macrophage galactose N-acetyl-galactosamine specific lectin 2
1452787_a_at	110		0.8	0.7	0.2	-0.9	-1.3	-0.3	-0.4	-0.4	-1.2	-1.2	Prmt1	protein arginine N-methyltransferase 1
1435860_at	111		0.5	-0.1	-1.1	-2.4	-1.3	0.1	-0.9	-1.1	-2.5	-1.1	Slc5a6	solute carrier family 5 (sodium-dependent vitamin transporter), member 6
1439387_x_at	111		-0.1	-0.4	-1.1	-1.7	-1.2	0.2	-0.1	-0.8	-2.7	-1.1	2310061F22Rik	RIKEN cDNA 2310061F22 gene
1435376_at	112		-0.1	-0.2	-0.6	-1.6	-1.2	0	-0.3	-0.7	-1.5	-1.7	Ddhd2	DDHD domain containing 2
1442793_s_at	112		0.1	-0.2	-0.7	-1.3	-1.3	0.3	-0.2	-0.7	-1.7	-1.5	Tbrg4	transforming growth factor beta regulated gene 4
1435157_at	113		-0.3	-0.2	-0.7	-0.9	-1.3	0	-0.5	-0.6	-1.2	-2.5	5830454D03Rik	RIKEN cDNA 5830454D03 gene
1455103_at	113		-0.1	-0.2	-0.5	-1	-1.2	-0.1	-0.3	-0.5	-1.8	-2.1	Ddx46	DEAD (Asp-Glu-Ala-Asp) box polypeptide 46
1434976_x_at	114		-0.2	-0.4	-1	-0.9	0.7	-0.1	-0.4	-0.8	-0.2	1.1	Eif4ebp1	eukaryotic translation initiation factor 4E binding protein 1
1444420_at	114		-0.7	-1.1	-0.8	-1.5	1.1	-0.3	-1.2	-1	-0.2	1.3	E230032D23Rik	RIKEN cDNA E230032D23 gene
1431054_at	115		-0.1	-0.2	-0.5	-1.3	-1.5	0.1	0	-0.5	-1.5	-1.8	Lsm6	LSM6 homolog, U6 small nuclear RNA associated (S. cerevisiae)
1440272_at	115		0.2	-0.3	-0.9	-0.8	-1.9	0.3	-0.1	-0.6	-1.1	-1.7	Eif2s1	Eukaryotic translation initiation factor 2, subunit 1 alpha
1429295_s_at	116		0.3	1.3	1.3	1.2	-1	0.3	1	0.9	0.7	0.2	Trip13	thyroid hormone receptor interactor 13
1449399_a_at	116		2.1	1.9	1.2	1.9	-1.4	2.3	2	1.7	1.2	-0.5	Il1b	interleukin 1 beta
1429169_at	117		0.3	-0.3	-0.9	-1.3	-1.6	-0.1	-0.8	-0.8	-1.2	-1.9	Rbm3	RNA binding motif protein 3
1434479_at	117		-0.1	-0.2	-1	-1.1	-1.5	-0.1	-0.1	-0.5	-1.2	-1.7	Col5a1	Procollagen, type V, alpha 1
1428775_at	118		0.3	-0.5	-2.5	-2.9	-0.1	0.4	-0.8	-1.8	-3.3	-0.9	1110008L16Rik	RIKEN cDNA 1110008L16 gene
1433622_at	118		-0.3	-0.9	-1.8	-2.5	-1.2	-0.1	-0.6	-1.5	-3.2	-2.2	Gemin4	gem (nuclear organelle) associated protein 4
1428389_s_at	119		0.1	0	-0.5	-0.9	-1.6	0	-0.1	-0.6	-1.7	-1.7	Wdr43	WD repeat domain 43
1434512_x_at	119		-0.1	0	-0.2	-1.1	-1.9	-0.1	0.1	-0.4	-1.9	-1.8	Sfrs3 /// LOC632248	splicing factor, arginine/serine-rich 3 (SRp20) /// similar to Splicing factor, arginine/serine-rich 3 (Pre-mRNA splicing factor SRP20) (X16 protein)
1425406_at	120		-0.2	-0.2	-0.8	-1.5	-1	0.2	0.1	-0.4	-1.3	-1.4	Clec4a2	C-type lectin domain family 4, member a2
1439726_at	120		0.2	-0.4	-0.8	-1.3	-1.1	-0.3	-0.5	-1	-1.2	-1.8	4432406C05Rik	RIKEN cDNA 4432406C05 gene
1424001_at	121		-0.1	-0.8	-1.8	-2.1	-0.8	-0.1	-0.6	-1.3	-2.3	-0.4	Mki67ip	Mki67 (FHA domain) interacting nucleolar phosphoprotein
1439205_at	121		0	-1	-1	-1.4	-1.3	0	-0.5	-0.9	-1.7	-0.9	Nfatc2	nuclear factor of activated T-cells, cytoplasmic, calcineurin-dependent 2
1423714_at	122		0	0	-0.6	-1.3	-0.9	-0.1	0.2	-0.3	-1.3	-1.3	Asf1b	ASF1 anti-silencing function 1 homolog B (S. cerevisiae)
1435123_at	122		-0.2	-0.5	-0.6	-1.3	-1.2	0.1	-0.6	-0.2	-1.2	-1.4	C030014M07Rik /// LOC668212	RIKEN cDNA C030014M07 gene /// similar to RIKEN cDNA C920006C10
1423621_a_at	123		0	-0.2	-0.2	-0.7	-1.2	-0.2	-0.4	-0.3	-1.2	-1.5	Slc33a1	solute carrier family 33 (acetyl-CoA transporter), member 1
1448641_at	123		0.2	0.1	-0.2	-0.4	-1	0.2	-0.2	-0.3	-1.3	-1.6	Mbtd1	mbt domain containing 1
1422769_at	124		0.1	0	-0.6	-1.6	-1.6	0.4	0.2	-0.3	-1.6	-1.9	Syncrip	synaptotagmin binding, cytoplasmic RNA interacting protein
1430536_a_at	124		-0.2	-0.3	-0.7	-1.1	-1.6	-0.1	0	-0.3	-1.3	-1.9	Erh	enhancer of rudimentary homolog (Drosophila)
1422768_at	125		-0.1	0	-1	-1.8	-2.3	0	0	-0.8	-2.1	-2.2	Syncrip	synaptotagmin binding, cytoplasmic RNA interacting protein
1426983_at	125		0.2	-0.2	-0.6	-1.3	-1.4	0	-0.2	-0.7	-2.1	-2.3	Fnbp1	formin binding protein 1
1422444_at	126		-0.3	-0.7	-1	-1.3	-1.6	0.3	-0.4	-0.4	-0.9	-1.3	Itga6	integrin alpha 6
1448666_s_at	126		-0.2	-0.6	-1.1	-1.1	-1.4	0.1	0	-0.2	-1.1	-1.6	Tob2	transducer of ERBB2, 2
[truncated: 145 more rows]
