# Supplementary material for: Dynamics of dendritic cell maturation are identified through a novel filtering strategy applied to biological time-course microarray replicates
Source: BMC Immunol. 2010 Aug 3;11:41. doi: 10.1186/1471-2172-11-41 (PMC2928180; doi:10.1186/1471-2172-11-41)
Supplement: Additional file 7 — Annotation comparison to published results. Summary of a DAVID annotation analysis to compare annotation terms present in each temporal phase of response in the 4-fold filtered data set to those common response genes reported in Huang et al. [file 1471-2172-11-41-S7.XLS]

## Sheet: Additional File 7
Methods:
A comparison of annotations included in the 4-fold filtered gene list (refered to as 'poly(I:C) response' in this workbook) to that of the 166 common response genes reported by Huang et al (refered to as 'Influenza reponse' in this workbook) was made using DAVID. Huang et al had assigned each of the 166 genes an early, middle or late phase of response for each of the three pathogens studied (e.co…
	Temporal Classifications	Color Scheme:
	Early = 0 to 6 hours	Biological Process
	Middle = 8 to 12 hours	Molecular Function
	Late = 18 to 24 hours	Cellular Component
		Bold terms are more general terms. Terms after the colon are more specific terms. Not all terms are included in the table.
	Common Annotations	Poly (I:C) Only	Influenza Only
Early Up	cell death: apoptosis macromolecule metabolic/catabolic process: modification-dependent protein catabolic process multicellular orgamismal process: cytokine production immune system process: antigen processing and presentation, immune response response to stimulus: defense response, response to virus catalytic activity: hydrolase activity binding: protein binding cell part: cytoplasm	response to stimulus: innate immune response regulation of biological process: positive regulation of apoptosis, negative regulation of cell proliferation, negative regulation of viral reproduction metabolic process: proteolysis involved in cellular protein catabolic process, post-translational protein modification, ISG15-protein conjugation catalytic activity/transferase activity: 2'-5'-oligoade…	immune system process: antigen processing and presentation of peptide antigen, antigen processing and presentation following phagocytosis response to stimulus: inflamatory response, chemotaxis, response to lipopolysaccharide signaling: lipopolysaccaride-mediated siganling pathway, I-kappaB kinase/NF-kappaB cascade, JAK-STAT cascade regulation of biological process: regulation of metabolic process…
Middle Up	cell death: positive regulation of programmed cell death, induction of apoptosis developmental process: cell differentiation, cell development biological regulation: regulation of biological quality signaling process: intra cellular signaling cascade immune system process: immune response response to stimulus: response to stress/biotic stimulus	immune system process: adaptive immune response, T-helper I type immune response, lymphocyte proliferation, T cell proliferation metabolic process: aromatic compound biosynthetic process signaling: enoplasmic reticulum protein signaling cellular process: vesicle docking during exocytosis biological regulation: negative regulation of cell cycle, regulation of immune system process, regulation of T…	response to stimulus: inflamatory response, locomotory behanior localization: localization of cell cellular process: cellular component movement multi-organism process: response to virus biological regulation: negative regulation of cellular metabolic process, negative regulation of transcription DNA -dependant, positive reguation of signal transduction, positive regulation of I-kappaB kinase/NF-…
Late Up	biological regulation: regulation of biological quality/process response to stimulus: response to external stimulus, response to wounding, response to stress	biological regulation: regulation of developmental process, regulation of biological quality, regulation of cell shape organelle part: nuclear chromosome part	developmental process: cell differentiation signaling: protein kinase cascade biological regulation: regulation of biological quality, homeostatic process, chemical/cellular homeostasis, cation/ion homeostasis, cellular calcium ion homeostasis, regulation of apoptosis, negative regulation of cell proliferation, regulation of viral genome replication cellular process: chemotaxis, lymphocyte activa…
Early Down	None	ribosome biogenesis and assembly	cellular process: cellular membrane organization, vesicle-mediated transport, endocytosis response to stimulus: response to wounding, defense response, infamatory response signaling process: signal transmission/transduction, intracellular signaling cascade, second messenger mediated siganling molecular tranducer activity: receptor activity cell part: membrane part, integral to plasma membrane
Middle Down	None	cellular component organization: organelle organization, cellular component assembly cellular process: ribosome biogenesis metabolic process: nitrogen compound metabolic process, catabolic process, primary metabolic process, cellular metabolic process, small molecule metabolic process, macromolecule metabolic process, organic acid metabolic process, cellular biosynthetic process, heterocycle meta…
Late Down	response to stimulus: response to stress	cellular component organization: mitochondrion organization, release of cytochrome c from mitochondria cellular process: cell division, cell cycle phase metabolic process: promary metobolic process, DNA repair, cellular carbohydrate metabolic process, RNA metabolic process, cellular catabolic process, gene expression, macromolecule catabolic process binding: receptor binding, growth factor activi…
